# Supplementary material for: Conditional inactivation of PDCD2 induces p53 activation and cell cycle arrest
Source: Biol Open. 2014 Aug 22;3(9):821–31. doi: 10.1242/bio.20148326 (PMC4163659; doi:10.1242/bio.20148326)
Supplement: Supplementary Material [file supp_bio.20148326_Table_S3.xlsx]

## Sheet: FloxWt-polyA_901_DifGenes
Gene	desc	refGene	log2(Flox/WT)_polyA+	Mean_Expr-polyA	log2(Flox/WT)_polyA+1	log2(Flox/WT)_polyA+2	a-FxTm-1	a-WtTm-1	a-FxTm-2	a-WtTm-2
Gli1	zinc finger protein GLI1	NM_010296	-2.09269	23.9977	-2.64132	-1.54406	6.45449	40.2698	12.5804	36.6861
Kif14	kinesin-like protein KIF14	NM_001081258	-1.97398	164.755	-1.67967	-2.2683	85.1993	272.94	51.7193	249.16
Adamts20	A disintegrin and metalloproteinase with	NM_177431	-1.83862	16.4884	-2.18564	-1.49159	5.16359	23.4907	9.78474	27.5146
Wnt4	protein Wnt-4 precursor	NM_009523	-1.80209	47.2704	-0.667795	-2.93638	30.9815	49.2186	12.5804	96.3011
Gpr30	G-protein coupled estrogen receptor 1	NM_029771	-1.68265	27.1465	-1.65131	-1.71398	10.3272	32.4395	15.376	50.4434
Chn2	beta-chimaerin isoform 2	NM_001163640	-1.65733	16.4791	-0.793326	-2.52134	10.3272	17.8977	5.59128	32.1004
Ifitm1	interferon-induced transmembrane protein 1	NM_001112715	-1.58766	16.5054	-1.9088	-1.26652	3.87269	14.5419	13.9782	33.6289
2700099C18Rik	Mus musculus 11 days embryo whole body cDNA, RIKEN full-length enriched library, clone:2700099C18 product:inferred: Mus musculus, Similar to highly expressed in cancer, rich in leucine heptad repeats, clone MGC:8311, mRNA, complete cds / putative {Mus musculus}, full insert sequence.	NR_024720	-1.5652	57.4443	-0.90185	-2.22856	41.3087	77.1837	19.5695	91.7153
Esco2	N-acetyltransferase ESCO2	NM_028039	-1.53983	91.6325	-1.19932	-1.88034	51.6359	118.572	41.9346	154.387
Exo1	exonuclease 1	NM_012012	-1.50995	91.2563	-1.00191	-2.01799	58.0904	116.335	37.7411	152.859
Mxd3	max dimerization protein 3	NM_016662	-1.50869	76.1474	-1.24263	-1.77474	33.5633	79.421	43.3324	148.273
Rassf4	ras association domain-containing protein 4,	NM_178045	-1.50853	50.664	-0.673032	-2.34403	32.2724	51.4558	19.5695	99.3582
Oip5	protein Mis18-beta	NM_001042653	-1.50852	45.2698	-1.27332	-1.74373	24.5271	59.2861	22.3651	74.9008
Slfn9	schlafen 9,	NM_172796	-1.50782	186.906	-1.43993	-1.5757	108.435	294.193	86.6649	258.331
Cdc25c	M-phase inducer phosphatase 3	NM_009860	-1.49526	84.869	-1.3079	-1.68262	45.1814	111.861	43.3324	139.102
Atp2a3	sarcoplasmic/endoplasmic reticulum calcium	NM_001163336	-1.48483	20.4035	-1.16256	-1.80709	15.4908	34.6768	6.9891	24.4574
Cep55	centrosomal protein of 55 kDa isoform 1	NM_001164362	-1.48424	146.766	-1.56644	-1.40204	86.4901	256.161	67.0954	177.316
Fam64a	family with sequence similarity 64, member A	NM_144526	-1.47055	191.862	-1.62686	-1.31424	100.69	310.972	102.041	253.746
Rpl22l1	60S ribosomal protein L22-like 1,	NM_026517	-1.45001	880.221	-1.34148	-1.55853	512.486	1298.7	433.324	1276.37
Cdc6	cell division control protein 6 homolog isoform	NM_001025779	-1.43202	91.8194	-1.48263	-1.38141	51.6359	144.3	47.5259	123.816
Rgs1	regulator of G-protein signaling 1	NM_015811	-1.42598	38.2118	-0.86044	-1.99152	27.1089	49.2186	15.376	61.1435
Mki67	antigen KI-67	NM_001081117	-1.42254	2059.74	-1.33789	-1.5072	1324.46	3347.98	928.153	2638.34
Aspm	abnormal spindle-like microcephaly-associated,	NM_009791	-1.42232	342.037	-1.31073	-1.53392	197.507	489.949	174.728	505.963
Ccnb2	G2/mitotic-specific cyclin-B2	NM_007630	-1.41799	308.322	-1.29523	-1.54075	184.598	453.035	152.362	443.291
Gmnn	geminin,	NM_020567	-1.41249	90.9447	-1.52604	-1.29895	43.8905	126.402	55.9128	137.573
Casc5	protein CASC5,	NM_029617	-1.40926	225.417	-1.45412	-1.3644	135.544	371.377	110.428	284.317
D2Ertd750e	putative TRAF4-associated factor 1	NM_026412	-1.40871	242.114	-1.37829	-1.43912	127.799	332.226	136.986	371.447
Heyl	hairy/enhancer-of-split related with YRPW	NM_013905	-1.40763	45.4593	-1.29922	-1.51604	32.2724	79.421	18.1717	51.972
Cd52	CAMPATH-1 antigen precursor	NM_013706	-1.40494	28.3064	-0.479217	-2.33065	29.6906	41.3884	6.9891	35.1575
Iqgap3	IQ motif containing GTPase activating protein 3	NM_001033484	-1.39949	265.652	-1.15846	-1.64052	161.362	360.191	131.395	409.662
Fancd2	Fanconi anemia group D2 protein homolog,	NM_001033244	-1.39381	116.883	-0.983429	-1.80418	91.6537	181.214	43.3324	151.33
Slfn8	schlafen 8 isoform 2	NM_001167743	-1.39308	57.8219	-1.87579	-0.910381	21.9453	80.5396	44.7302	84.0724
Ckap2l	cytoskeleton-associated protein 2-like,	NM_181589	-1.39295	443.97	-1.2667	-1.5192	265.925	639.842	225.049	645.064
Melk	maternal embryonic leucine zipper kinase	NM_010790	-1.3887	193.65	-1.19668	-1.58072	120.053	275.177	95.0518	284.317
Mybl2	myb-related protein B	NM_008652	-1.3835	132.136	-1.34352	-1.42347	72.2903	183.451	74.0845	198.716
Ska1	spindle and kinetochore-associated protein 1	NM_001164355	-1.38023	54.4342	-1.48847	-1.27198	27.1089	76.0651	33.5477	81.0152
Clspn	claspin,	NM_175554	-1.36923	221.322	-1.41782	-1.32064	123.926	331.107	123.008	307.246
Pbk	lymphokine-activated killer T-cell-originated	NM_023209	-1.36569	157.839	-1.21821	-1.51316	94.2355	219.247	82.4714	235.403
Top2a	DNA topoisomerase 2-alpha,	NM_011623	-1.365	1938.86	-1.31641	-1.41358	1188.92	2960.95	984.065	2621.53
2810417H13Rik	PCNA-associated factor	NM_026515	-1.34967	519.202	-1.3079	-1.39143	316.27	783.024	269.779	707.736
Kif11	kinesin-like protein KIF11	NM_010615	-1.34501	528.137	-1.18849	-1.50152	342.088	779.668	258.597	732.194
Aurkb	serine/threonine-protein kinase 12	NM_011496	-1.33227	211.109	-1.4714	-1.19315	103.272	286.363	138.384	316.418
Ankle1	ankyrin repeat and LEM domain containing 1,	NM_172756	-1.33206	35.4828	-1.3127	-1.35141	19.3635	48.1	20.9673	53.5006
Rad54l	DNA repair and recombination protein RAD54-like	NM_001122959	-1.31858	72.2396	-1.21863	-1.41853	45.1814	105.149	37.7411	100.887
Chodl	chondrolectin precursor,	NM_139134	-1.31677	53.6454	0.019047	-2.65258	46.4723	45.8628	16.7738	105.473
Sla	src-like-adapter isoform b,	NM_009192	-1.31345	18.1537	-1.6234	-1.00349	11.6181	35.7954	8.38692	16.8145
Ndufa4l2	NADH dehydrogenase [ubiquinone] 1 alpha	NM_001098789	-1.30196	50.7895	-1.10145	-1.50248	27.1089	58.1675	30.752	87.1295
Cdca2	cell division cycle-associated protein 2	NM_001110162	-1.30099	212.947	-1.38368	-1.21829	114.89	299.786	131.395	305.718
Nuf2	kinetochore protein Nuf2,	NM_023284	-1.296	261.095	-1.18564	-1.40636	175.562	399.342	128.599	340.875
Rad54b	fibrinogen silencer-binding protein	NM_001039556	-1.29587	50.3547	-1.22826	-1.36349	34.8542	81.6582	23.7629	61.1435
Birc5	baculoviral IAP repeat-containing protein 5	NM_009689	-1.29269	310.238	-1.19047	-1.39492	183.307	418.358	176.125	463.162
Cdca8	borealin,	NM_026560	-1.29075	282.341	-1.31939	-1.26211	161.362	402.698	166.341	398.962
AW011738	Mus musculus adult male bone cDNA, RIKEN full-length enriched library, clone:9830002K14 product:unclassifiable, full insert sequence.	NR_030671	-1.28363	35.169	-1.89766	-0.669589	12.909	48.1	30.752	48.9148
Cdca3	cell division cycle-associated protein 3	NM_013538	-1.28148	302.483	-1.19076	-1.3722	172.98	394.868	178.921	463.162
Asf1b	histone chaperone ASF1B	NM_024184	-1.27939	131.629	-1.46823	-1.09055	73.5812	203.586	79.6758	169.673
Gm10653	Mus musculus ES cells cDNA, RIKEN full-length enriched library, clone:2400007N24 product:unclassifiable, full insert sequence.	NR_003965	-1.278	144.913	-1.70022	-0.855791	5.16359	16.7791	198.49	359.218
Mlf1	myeloid leukemia factor 1 isoform b	NM_010801	-1.27777	37.3171	-0.704059	-1.85149	32.2724	52.5744	13.9782	50.4434
Kif2c	kinesin-like protein KIF2C,	NM_134471	-1.27645	279.667	-1.17665	-1.37624	178.144	402.698	149.567	388.261
Gm15421	Mus musculus ribosomal protein L22 like 1 pseudogene (LOC100042049), non-coding RNA.	NR_004442	-1.27159	101.961	-1.43378	-1.10939	21.9453	59.2861	103.439	223.174
Fbxo5	F-box only protein 5	NM_025995	-1.27033	131.087	-1.18925	-1.35141	73.5812	167.791	79.6758	203.302
Ccna2	cyclin-A2	NM_009828	-1.26758	608.581	-1.24399	-1.29117	367.906	871.393	346.659	848.366
E2f7	transcription factor E2F7,	NM_178609	-1.26678	122.157	-1.303	-1.23056	76.163	187.926	67.0954	157.445
Kntc1	kinetochore-associated protein 1	NM_001042421	-1.26627	327.47	-1.03184	-1.5007	229.78	469.814	159.352	450.934
Kif4	chromosome-associated kinesin KIF4,	NM_008446	-1.26585	325.788	-1.01454	-1.51715	225.907	456.391	160.749	460.105
Adamts16	A disintegrin and metalloproteinase with	NM_172053	-1.25365	18.8113	-1.6678	-0.839514	7.74539	24.6093	15.376	27.5146
Espl1	separin,	NM_001014976	-1.25212	236.43	-1.22883	-1.27541	135.544	317.684	143.975	348.518
Tk1	thymidine kinase, cytosolic	NM_009387	-1.2505	232.916	-1.08042	-1.42058	140.708	297.549	134.191	359.218
Xlr3b	X-linked lymphocyte-regulated protein 3B	NM_001081643	-1.25021	21.9818	1.87653	-4.37695	45.1814	12.3047	1.39782	29.0432
Polq	DNA polymerase theta isoform 2,	NM_001159369	-1.25011	109.79	-0.97265	-1.52757	87.781	172.265	46.1281	132.987
Mcm5	DNA replication licensing factor MCM5,	NM_008566	-1.24624	382.919	-1.11211	-1.38037	237.525	513.44	216.662	564.049
Rad51ap1	RAD51-associated protein 1,	NM_009013	-1.24458	87.0697	-1.26581	-1.22335	51.6359	124.165	51.7193	120.758
Nusap1	nucleolar and spindle-associated protein 1	NM_133851	-1.2422	228.681	-1.01042	-1.47398	151.035	304.261	121.61	337.818
Phf19	PHD finger protein 19	NM_028716	-1.24072	55.343	-1.23693	-1.2445	32.2724	76.0651	33.5477	79.4866
Spag5	sperm-associated antigen 5	NM_017407	-1.24032	318.876	-1.22166	-1.25898	209.125	487.712	170.534	408.133
Kif15	kinesin-like protein KIF15,	NM_010620	-1.23971	246.014	-1.1787	-1.30071	166.526	376.97	127.202	313.361
Cenpp	centromere protein P,	NM_025495	-1.23865	41.6358	-1.22629	-1.25101	25.818	60.4047	23.7629	56.5578
Ncapd2	condensin complex subunit 1	NM_146171	-1.23652	886.778	-1.00432	-1.46871	586.068	1175.65	473.861	1311.53
Bub1	mitotic checkpoint serine/threonine-protein	NM_009772	-1.23486	362.282	-1.23306	-1.23666	233.652	549.235	198.49	467.748
Ercc6l	DNA excision repair protein ERCC-6-like	NM_146235	-1.23475	158.998	-1.17056	-1.29895	112.308	252.805	78.2779	192.602
Cenpk	centromere protein K isoform 1,	NM_021790	-1.22982	44.9771	-1.22629	-1.23336	25.818	60.4047	27.9564	65.7293
Chek1	serine/threonine-protein kinase Chk1,	NM_007691	-1.2295	103.382	-1.31205	-1.14694	67.1267	166.672	55.9128	123.816
Kif22	kinesin-like protein KIF22	NM_145588	-1.22931	271.882	-1.32384	-1.13478	151.035	378.088	174.728	383.676
Zbp1	Z-DNA-binding protein 1 isoform 2	NM_001139519	-1.22742	23.3421	-1.37829	-1.07655	9.03628	23.4907	19.5695	41.2719
Plk1	serine/threonine-protein kinase PLK1,	NM_011121	-1.22509	394.462	-1.28325	-1.16693	236.234	574.963	236.232	530.42
E2f2	transcription factor E2F2	NM_177733	-1.22345	25.4605	-1.48138	-0.965522	11.6181	32.4395	19.5695	38.2147
Palb2	partner and localizer of BRCA2,	NM_001081238	-1.22173	39.5272	-1.03433	-1.40913	28.3998	58.1675	19.5695	51.972
Oas1b		NR_003507	-1.22159	38.7921	-1.37829	-1.06489	15.4908	40.2698	32.1499	67.2579
Depdc1a	DEP domain-containing protein 1A isoform 3	NM_001172093	-1.21848	189.051	-1.16355	-1.27341	121.344	271.821	106.234	256.803
Cdkn3	cyclin-dependent kinase inhibitor 3,	NM_028222	-1.21712	64.666	-1.10592	-1.32833	40.0178	86.1326	37.7411	94.7725
Cenpi	centromere protein I,	NM_145924	-1.21696	145.33	-1.20361	-1.2303	98.1082	225.958	76.8801	180.373
Sgol2	shugoshin-like 2 isoform 1	NM_199007	-1.21421	267.237	-1.27192	-1.1565	175.562	423.951	145.373	324.061
4930427A07Rik	hypothetical protein LOC104732	NM_134041	-1.21154	130.966	-1.14205	-1.28102	82.6175	182.333	75.4823	183.431
Tacc3	transforming acidic coiled-coil-containing,	NM_001040435	-1.21128	473.462	-1.16313	-1.25942	313.688	702.484	258.597	619.078
Hmgb2	high mobility group protein B2	NM_008252	-1.211	687.502	-1.0258	-1.3962	420.833	856.851	405.368	1066.95
Bub1b	mitotic checkpoint serine/threonine-protein	NM_009773	-1.20779	496.967	-1.27368	-1.1419	289.161	699.128	311.714	687.865
Fanci	Fanconi anemia group I protein homolog,	NM_145946	-1.2071	105.617	-1.31555	-1.09865	60.6722	151.012	67.0954	143.687
Ect2	protein ECT2 isoform 2	NM_001177625	-1.20568	329.964	-1.09415	-1.31722	231.071	493.305	170.534	424.948
Ptpn6	tyrosine-protein phosphatase non-receptor type 6	NM_013545	-1.20211	45.4027	-0.690232	-1.71398	37.436	60.4047	19.5695	64.2007
Pole	DNA polymerase epsilon catalytic subunit A,	NM_011132	-1.20155	289.648	-1.19293	-1.21016	182.017	416.121	169.136	391.319
Fancb	Fanconi anemia group B protein homolog isoform	NM_175027	-1.19861	67.3028	-0.830801	-1.56643	49.0541	87.2512	33.5477	99.3582
Fam132b	hypothetical protein LOC227358 precursor	NM_173395	-1.19846	57.2484	-1.95379	-0.44313	21.9453	85.014	51.7193	70.3151
Serpinb6b	serine (or cysteine) proteinase inhibitor, clade,	NM_011454	-1.1979	25.2537	-1.72621	-0.669589	14.1999	46.9814	15.376	24.4574
Ttk	dual specificity protein kinase TTK isoform 1,	NM_009445	-1.19649	139.213	-1.26396	-1.12902	90.3628	217.009	78.2779	171.202
Cenpf	centromere protein F,	NM_001081363	-1.19582	505.533	-1.08986	-1.30179	384.688	818.819	236.232	582.392
Foxm1	forkhead box protein M1	NM_008021	-1.19466	462.573	-1.1012	-1.28811	293.034	628.656	269.779	658.822
Mad2l1	mitotic spindle assembly checkpoint protein,	NM_019499	-1.19464	293.566	-1.03096	-1.35832	191.053	390.393	166.341	426.476
Sgol1	shugoshin-like 1	NM_028232	-1.19461	160.34	-1.027	-1.36222	117.472	239.381	79.6758	204.831
Selplg	P-selectin glycoprotein ligand 1,	NM_009151	-1.19089	25.7222	-2.11525	-0.266525	7.74539	33.5582	27.9564	33.6289
Dlgap5	disks large-associated protein 5 isoform 1	NM_144553	-1.18862	302.823	-1.01046	-1.36679	202.671	408.291	167.738	432.59
Kif20b	kinesin-like protein KIF20B,	NM_183046	-1.18671	342.746	-1.12893	-1.2445	243.98	533.575	176.125	417.305
Ralgps2	ras-specific guanine nucleotide-releasing factor,	NM_001159967	-1.18245	108.414	-0.880789	-1.48412	72.2903	133.114	60.1063	168.145
Ccne2	G1/S-specific cyclin-E2 isoform 2	NM_009830	-1.18076	62.1315	-1.68229	-0.679218	34.8542	111.861	39.139	62.6721
Kif18a	kinesin-like protein KIF18A,	NM_139303	-1.17671	89.8276	-1.26188	-1.09155	55.5086	133.114	54.515	116.173
Fosb	protein fosB	NM_008036	-1.17603	547.892	-0.492931	-1.85913	343.379	483.237	294.94	1070.01
Brca1	breast cancer type 1 susceptibility protein,	NM_009764	-1.17586	154.566	-0.955597	-1.39613	108.435	210.298	82.4714	217.06
Cadm1	cell adhesion molecule 1 isoform b	NM_207676	-1.17473	41.4271	-0.985971	-1.36349	27.1089	53.693	23.7629	61.1435
Mcm10	protein MCM10 homolog,	NM_027290	-1.17351	94.1734	-1.29016	-1.05687	58.0904	142.063	57.3106	119.23
Brip1	Fanconi anemia group J protein homolog,	NM_178309	-1.1713	86.9034	-0.9468	-1.39581	63.254	121.928	44.7302	117.701
BC051226		NR_045146	-1.16689	16.2841	-1.27875	-1.05502	6.45449	15.6605	13.9782	29.0432
Pif1	ATP-dependent DNA helicase PIF1,	NM_172453	-1.16187	85.7866	-1.48422	-0.839514	45.1814	126.402	61.5041	110.058
Lig1	DNA ligase 1	NM_001199310	-1.16133	399.449	-0.959177	-1.36349	254.307	494.423	237.629	611.435
Hmmr	hyaluronan mediated motility receptor,	NM_013552	-1.16033	481.417	-1.01724	-1.30342	349.833	708.077	250.21	617.55
Ncapg	non-SMC condensin I complex, subunit G,	NM_019438	-1.15728	341.632	-1.20947	-1.1051	210.416	486.593	212.469	457.048
Fbxo48	F-box only protein 48,	NM_176982	-1.1542	20.5007	-1.31689	-0.991518	10.3272	25.7279	15.376	30.5718
Shcbp1	SHC SH2 domain-binding protein 1	NM_011369	-1.15284	169.065	-1.11525	-1.19042	113.599	246.093	96.4496	220.117
Cenpn	centromere protein N	NM_028131	-1.15234	112.655	-1.14817	-1.1565	67.1267	148.774	72.6866	162.03
Arhgap25	rho GTPase-activating protein 25 isoform b,	NM_175476	-1.14532	21.8035	-0.509533	-1.7811	18.0726	25.7279	9.78474	33.6289
Recql4	ATP-dependent DNA helicase Q4,	NM_058214	-1.14449	63.7948	-0.736742	-1.55223	50.345	83.8954	30.752	90.1867
Susd1	sushi domain containing 1,	NM_001163288	-1.14246	22.0085	-0.378288	-1.90663	18.0726	23.4907	9.78474	36.6861
Ndc80	kinetochore protein NDC80 homolog	NM_023294	-1.1409	195.462	-0.858032	-1.42376	140.708	255.042	104.837	281.26
Mastl	microtubule-associated serine/threonine-protein,	NM_025979	-1.13897	240.486	-1.09388	-1.18406	175.562	374.733	125.804	285.846
Mcm8	DNA replication licensing factor MCM8,	NM_025676	-1.13553	85.6452	-1.38997	-0.881094	52.9268	138.707	53.1172	97.8296
Neil3	endonuclease 8-like 3	NM_146208	-1.12789	64.292	-1.27875	-0.977018	38.7269	93.9628	41.9346	82.5438
Cenpa	histone H3-like centromeric protein A	NM_007681	-1.12616	263.752	-1.11772	-1.1346	151.035	327.751	180.319	395.904
Prokr1	prokineticin receptor 1,	NM_021381	-1.12291	30.9457	-0.290826	-1.95499	21.9453	26.8465	15.376	59.6149
Racgap1		NM_001253809	-1.12134	680.818	-1.12602	-1.11666	447.942	977.661	409.561	888.11
Zcchc12	zinc finger CCHC domain-containing protein 12,	NM_028325	-1.1161	18.4793	-0.710864	-1.52134	11.6181	19.0163	11.1826	32.1004
Gas2l3	GAS2-like protein 3	NM_001079876	-1.11519	135.878	-1.0611	-1.16928	98.1082	204.705	74.0845	166.616
Tcf19	transcription factor 19-like protein	NM_025674	-1.11446	184.755	-1.00037	-1.22856	104.563	209.179	127.202	298.075
Cdk1	cell division protein kinase 1	NM_007659	-1.11356	565.468	-1.01644	-1.21068	366.615	741.635	348.057	805.566
Mcm3	DNA replication licensing factor MCM3	NM_008563	-1.1075	437.004	-0.999777	-1.21523	268.507	536.93	283.757	658.822
C330027C09Rik	protein CIP2A,	NM_172616	-1.10454	505.745	-1.07044	-1.13865	329.179	691.298	313.112	689.393
Vav1	proto-oncogene vav isoform 3	NM_001163816	-1.09946	43.7984	-0.767331	-1.43158	36.1451	61.5233	20.9673	56.5578
Tmem151b	transmembrane protein 151B	NM_001013749	-1.0959	27.7266	-0.740859	-1.45095	18.0726	30.2023	16.7738	45.8576
Cdc20	cell division cycle protein 20 homolog,	NM_023223	-1.09564	458.133	-1.20746	-0.983823	258.18	596.216	328.488	649.65
Pkmyt1	membrane-associated tyrosine- and	NM_023058	-1.09304	99.823	-1.2497	-0.936376	55.5086	131.995	72.6866	139.102
Csf2rb	cytokine receptor common subunit beta precursor,	NM_007780	-1.09269	18.0081	-1.20836	-0.977018	15.4908	35.7954	6.9891	13.7573
Ncapg2	condensin-2 complex subunit G2	NM_133762	-1.09175	396.517	-0.947562	-1.23594	291.743	562.658	218.06	513.606
Hunk	hormonally up-regulated neu tumor-associated	NM_015755	-1.09095	71.7185	-0.708934	-1.47298	56.7995	92.8442	36.3433	100.887
Prr11	proline-rich protein 11	NM_175563	-1.08988	286.541	-1.24803	-0.93172	179.435	426.189	185.91	354.632
Traip	TRAF-interacting protein	NM_011634	-1.08915	72.7472	-1.27875	-0.899539	45.1814	109.623	47.5259	88.6581
Depdc1b	DEP domain-containing protein 1B,	NM_178683	-1.08858	24.4099	-1.46318	-0.713984	14.1999	39.1512	16.7738	27.5146
Itgal		NM_001253872	-1.08858	27.359	-0.463177	-1.71398	28.3998	39.1512	9.78474	32.1004
Mx1		NR_003520	-1.08805	24.3277	-0.793326	-1.38278	11.6181	20.1349	18.1717	47.3862
Ttc39a	tetratricopeptide repeat protein 39A isoform 1	NM_001145948	-1.08694	23.9597	-1.26726	-0.906629	11.6181	27.9651	19.5695	36.6861
Galnt12	polypeptide N-acetylgalactosaminyltransferase	NM_172693	-1.08514	30.5903	-0.378288	-1.79199	20.6544	26.8465	16.7738	58.0864
Prc1	protein regulator of cytokinesis 1,	NM_145150	-1.08451	683.886	-1.13436	-1.03466	445.36	977.661	430.529	881.995
Cdc45	cell division control protein 45 homolog isoform	NM_009862	-1.07631	125.933	-0.980953	-1.17167	92.9446	183.451	69.891	157.445
Mns1	meiosis-specific nuclear structural protein 1	NM_008613	-1.0687	55.9676	-0.583873	-1.55352	47.7632	71.5907	26.5586	77.958
Fcgr3	low affinity immunoglobulin gamma Fc region,	NM_010188	-1.06847	90.4827	-1.00792	-1.12902	68.4176	137.588	48.9237	107.001
Rpa2	replication protein A 32 kDa subunit,	NM_011284	-1.06806	171.008	-0.793326	-1.3428	120.053	208.061	100.643	255.274
Hmgb3	high mobility group protein B3,	NM_008253	-1.06662	256.597	-1.01572	-1.11753	154.908	313.209	176.125	382.147
Kif20a	kinesin-like protein KIF20A	NM_001166407	-1.0638	623.176	-1.10432	-1.02328	410.505	882.579	395.583	804.037
Ccnb1	G2/mitotic-specific cyclin-B1,	NM_172301	-1.06279	550.705	-0.987149	-1.13844	395.015	783.024	320.101	704.679
Ptpru	receptor-type tyrosine-protein phosphatase U,	NM_011214	-1.06224	57.8349	-0.747522	-1.37695	41.3087	69.3535	33.5477	87.1295
Ung	uracil-DNA glycosylase isoform a	NM_001040691	-1.06199	60.2161	-1.0945	-1.02949	36.1451	77.1837	41.9346	85.6009
Mob3b	mps one binder kinase activator-like 2B,	NM_178061	-1.0589	23.2411	-0.0412535	-2.07655	20.6544	21.2535	9.78474	41.2719
Wdhd1	WD repeat and HMG-box DNA-binding protein 1,	NM_172598	-1.05604	209.006	-0.890495	-1.22159	157.49	291.956	116.019	270.56
Incenp	inner centromere protein,	NM_016692	-1.05209	481.012	-1.04671	-1.05747	322.724	666.689	303.327	631.307
Ankrd29	ankyrin repeat domain-containing protein 29	NM_001190371	-1.04836	25.1333	-0.493766	-1.60295	20.6544	29.0837	12.5804	38.2147
Fos	proto-oncogene c-Fos	NM_010234	-1.04554	1239.79	-0.41103	-1.68006	862.32	1146.57	701.706	2248.55
Cenpe	centromere-associated protein E	NM_173762	-1.04044	671.479	-1.01123	-1.06964	534.432	1077.22	346.659	727.608
BC030867	hypothetical protein LOC217216	NM_153544	-1.0399	61.3128	-0.977751	-1.10205	42.5996	83.8954	37.7411	81.0152
Plk4	serine/threonine-protein kinase PLK4,	NM_011495	-1.03613	320.331	-1.09877	-0.973504	227.198	486.593	191.501	376.033
Pde9a	high affinity cGMP-specific 3',5'-cyclic	NM_008804	-1.03459	24.6772	-0.793326	-1.27586	11.6181	20.1349	19.5695	47.3862
Cd84	SLAM family member 5 precursor,	NM_013489	-1.03404	77.1321	-0.724939	-1.34315	69.7085	115.216	34.9455	88.6581
Gsg2	serine/threonine-protein kinase haspin	NM_010353	-1.03248	62.4299	-1.3079	-0.757052	36.1451	89.4884	46.1281	77.958
Fanca	Fanconi anemia group A protein homolog,	NM_016925	-1.02714	153.39	-0.957445	-1.09684	107.145	208.061	95.0518	203.302
Tpx2	TPX2, microtubule-associated protein homolog	NM_001141975	-1.02582	935.677	-0.962946	-1.08869	677.721	1321.07	557.73	1186.18
Anln	actin-binding protein anillin	NM_028390	-1.02438	1002.73	-1.08761	-0.961158	707.412	1503.41	610.847	1189.24
Troap	tastin	NM_001162506	-1.02418	91.9223	-1.04486	-1.00349	54.2177	111.861	67.0954	134.516
Psmb8	proteasome subunit beta type-8 precursor	NM_010724	-1.02371	41.4088	-1.47782	-0.569594	18.0726	50.3372	39.139	58.0864
Kif24	kinesin-like protein KIF24,	NM_024241	-1.02314	38.3514	-1.53875	-0.507533	21.9453	63.7605	27.9564	39.7433
Wdr62	WD repeat-containing protein 62,	NM_146186	-1.02281	140.366	-0.631863	-1.41375	109.726	170.028	76.8801	204.831
Neurl1b	E3 ubiquitin-protein ligase NEURL1B	NM_001081656	-1.01749	22.2866	-1.14696	-0.888013	11.6181	25.7279	18.1717	33.6289
Pola1	DNA polymerase alpha catalytic subunit,	NM_008892	-1.01422	278.927	-0.968283	-1.06016	205.253	401.579	164.943	343.932
Gen1	flap endonuclease GEN homolog 1,	NM_177331	-1.01305	78.8648	-1.00092	-1.02519	54.2177	108.505	50.3215	102.415
Syce2	synaptonemal complex central element protein 2	NM_027954	-1.01119	52.5922	-1.05206	-0.970323	36.1451	74.9465	33.5477	65.7293
Oasl1	59 kDa 2'-5'-oligoadenylate synthase-like,	NM_145209	-1.01094	16.9987	-0.793326	-1.22856	12.909	22.3721	9.78474	22.9288
Cenpq	centromere protein Q	NM_031863	-1.00812	88.5857	-0.741796	-1.27445	73.5812	123.047	46.1281	111.587
Lmnb1	lamin-B1	NM_010721	-1.00747	597.69	-0.843493	-1.17146	419.542	752.821	374.616	843.781
Mis18bp1	kinetochore-associated protein KNL-2 homolog,	NM_172578	-1.00628	185.669	-1.01359	-0.998961	125.217	252.805	121.61	243.046
Jakmip2	janus kinase and microtubule interacting protein	NM_001163637	-1.00568	21.1941	-1.03433	-0.977018	14.1999	29.0837	13.9782	27.5146
Kif23	kinesin family member 23,	NM_024245	-1.00178	440.207	-0.886607	-1.11695	338.215	625.3	251.608	545.706
Arhgap19	rho GTPase-activating protein 19 isoform 2	NM_001163495	-1.00125	134.563	-1.1816	-0.820899	87.781	199.112	90.8583	160.502
Psmc3ip	homologous-pairing protein 2 homolog,	NM_008949	-1.00065	38.5548	-0.7568	-1.2445	25.818	43.6256	25.1608	59.6149
Ube2ql1	ubiquitin-conjugating enzyme E2Q-like protein 1	NM_001145162	-0.997148	38.1771	-1.11525	-0.879043	20.6544	44.7442	30.752	56.5578
Timeless	protein timeless homolog isoform 2	NM_001164081	-0.995596	177.633	-0.90375	-1.08744	113.599	212.535	123.008	261.389
Nsl1	kinetochore-associated protein NSL1 homolog,	NM_198654	-0.99553	75.1492	-0.862039	-1.12902	52.9268	96.2	47.5259	103.944
Slfn10-ps	schlafen 10,	NM_181542	-0.993239	42.2389	-0.857456	-1.12902	28.3998	51.4558	27.9564	61.1435
2700038G22Rik		NR_045042	-0.993239	20.0592	-1.14696	-0.839514	11.6181	25.7279	15.376	27.5146
Tmem180	transmembrane protein 180	NM_029186	-0.99062	26.0955	-0.793326	-1.18791	18.0726	31.3209	16.7738	38.2147
Clec4n	C-type lectin domain family 6 member A isoform	NM_001190321	-0.989407	24.7204	-1.19772	-0.781098	21.9453	50.3372	9.78474	16.8145
Nrm	nurim	NM_134122	-0.986752	91.5799	-0.762952	-1.21055	61.9631	105.149	60.1063	139.102
Rac2	ras-related C3 botulinum toxin substrate 2	NM_009008	-0.985951	48.4811	-0.968413	-1.00349	40.0178	78.3024	25.1608	50.4434
Dtl	denticleless protein homolog,	NM_029766	-0.985859	245.47	-0.897663	-1.07405	180.726	336.7	149.567	314.889
Lonrf3	LON peptidase N-terminal domain and RING finger,	NM_028894	-0.984571	38.9515	-0.54056	-1.42858	36.1451	52.5744	18.1717	48.9148
Chaf1b	chromatin assembly factor 1 subunit B	NM_028083	-0.984368	141.065	-1.07985	-0.888887	85.1993	180.095	104.837	194.131
Atp8b4	ATPase, class I, type 8B, member 4,	NM_001080944	-0.983371	30.4369	-0.252758	-1.71398	30.9815	36.914	12.5804	41.2719
Mgarp	RecName: Full=Uncharacterized protein C4orf49 homolog; AltName: Full=Ovary-specific acidic protein;	NR_028121	-0.979436	36.8171	-1.09289	-0.865987	16.7817	35.7954	33.5477	61.1435
Dscc1	sister chromatid cohesion protein DCC1,	NM_183089	-0.977384	18.8173	-0.655822	-1.29895	14.1999	22.3721	11.1826	27.5146
Cit	citron Rho-interacting kinase,	NM_007708	-0.976343	130.664	-0.961168	-0.991518	99.3991	193.519	76.8801	152.859
Gins1	DNA replication complex GINS protein PSF1	NM_001163476	-0.973611	47.7884	-1.05636	-0.890861	32.2724	67.1163	32.1499	59.6149
Prim1	DNA primase small subunit,	NM_008921	-0.97209	149.617	-0.683915	-1.26027	114.89	184.57	88.0627	210.945
Actr3b	actin-related protein 3B	NM_001004365	-0.970134	17.9887	-0.963251	-0.977018	10.3272	20.1349	13.9782	27.5146
Mndal	myeloid cell nuclear differentiation,	NM_001170853	-0.96721	37.7125	-1.29083	-0.643594	21.9453	53.693	29.3542	45.8576
Stmn1	stathmin	NM_019641	-0.967069	916.082	-0.696541	-1.2376	676.43	1096.23	563.322	1328.34
Aurka	serine/threonine-protein kinase 6,	NM_011497	-0.96541	322.403	-1.05356	-0.877258	222.034	460.865	213.866	392.847
Haus4	HAUS augmin-like complex subunit 4	NM_145462	-0.957344	152.898	-1.13978	-0.774913	90.3628	199.112	118.815	203.302
Xrcc2	DNA repair protein XRCC2	NM_020570	-0.954042	71.0748	-1.06634	-0.841739	46.4723	97.3186	50.3215	90.1867
Ccdc88b	coiled-coil domain-containing protein 88B	NM_001081291	-0.95267	16.013	-1.31689	-0.588453	10.3272	25.7279	11.1826	16.8145
Lpl	lipoprotein lipase precursor,	NM_008509	-0.952137	159.722	-0.504605	-1.39967	131.672	186.807	88.0627	232.345
Nek2	serine/threonine-protein kinase Nek2,	NM_010892	-0.952023	160.817	-0.786166	-1.11788	130.381	224.84	90.8583	197.188
Eme1	crossover junction endonuclease EME1	NM_177752	-0.950074	52.7428	-1.21654	-0.68361	28.3998	65.9977	44.7302	71.8436
Uhrf1	E3 ubiquitin-protein ligase UHRF1 isoform A	NM_010931	-0.945604	570.119	-1.08218	-0.809031	387.269	819.937	389.992	683.279
Ube2c	ubiquitin-conjugating enzyme E2 C	NM_026785	-0.941859	323.558	-1.09818	-0.785537	197.507	422.833	247.414	426.476
Pole2	DNA polymerase epsilon subunit 2	NM_011133	-0.93907	83.8747	-1.22119	-0.656953	54.2177	126.402	60.1063	94.7725
Hells	lymphocyte-specific helicase	NM_008234	-0.937648	324.047	-0.858749	-1.01655	250.434	454.154	195.695	395.904
Brca2	breast cancer type 2 susceptibility protein	NM_009765	-0.934871	177.789	-0.710132	-1.15961	149.744	244.974	97.8474	218.588
Arsi	arylsulfatase I precursor	NM_001038499	-0.933376	124.315	-0.214169	-1.65258	80.0357	92.8442	78.2779	246.103
Ikzf1	DNA-binding protein Ikaros isoform b,	NM_009578	-0.932882	20.227	-0.414814	-1.45095	16.7817	22.3721	11.1826	30.5718
Ms4a6b	membrane-spanning 4-domains subfamily A member	NM_027209	-0.932882	17.8692	-0.736742	-1.12902	16.7817	27.9651	8.38692	18.3431
Adh7	alcohol dehydrogenase class 4 mu/sigma chain	NM_009626	-0.930473	27.79	-1.14696	-0.713984	11.6181	25.7279	27.9564	45.8576
Il10ra	interleukin-10 receptor subunit alpha precursor,	NM_008348	-0.930473	16.2823	-0.857456	-1.00349	14.1999	25.7279	8.38692	16.8145
Kcnab2	voltage-gated potassium channel subunit beta-2,	NM_010598	-0.926787	57.9853	-1.23913	-0.614448	37.436	88.3698	41.9346	64.2007
Cpxm2	inactive carboxypeptidase-like protein X2	NM_018867	-0.9245	50.4517	-0.600681	-1.24832	25.818	39.1512	40.5368	96.3011
Gm5465	hypothetical protein LOC432879	NM_001034882	-0.924173	17.7581	-0.471398	-1.37695	12.909	17.8977	11.1826	29.0432
Xkr5	XK-related protein 5 isoform b	NM_176951	-0.924109	50.1933	-0.543348	-1.30487	28.3998	41.3884	37.7411	93.2439
Lat2	linker for activation of T-cells family member 2	NM_022964	-0.92347	33.2275	-0.39599	-1.45095	34.8542	45.8628	13.9782	38.2147
Chac1	cation transport regulator-like protein 1	NM_026929	-0.923027	220.927	-1.17882	-0.667235	143.29	324.395	160.749	255.274
Zwilch	protein zwilch homolog	NM_026507	-0.922043	252.282	-0.754594	-1.08949	194.926	328.87	155.158	330.175
C1qc	complement C1q subcomponent subunit C precursor	NM_007574	-0.917317	269.556	-0.802043	-1.03259	212.998	371.377	162.147	331.704
Cenpm	centromere protein M isoform 1	NM_025639	-0.916877	49.7647	-0.918857	-0.914896	28.3998	53.693	40.5368	76.4294
Bai2	brain-specific angiogenesis inhibitor 2 isoform,	NM_001199696	-0.916075	28.3983	-0.918857	-0.913292	14.1999	26.8465	25.1608	47.3862
Diap3	protein diaphanous homolog 3,	NM_019670	-0.913493	334.643	-0.972358	-0.854627	249.143	488.83	213.866	386.733
Tonsl	NF-kappa-B inhibitor-like protein 2	NM_183091	-0.911538	114.627	-0.580597	-1.24248	80.0357	119.691	76.8801	181.902
Cyp39a1	24-hydroxycholesterol 7-alpha-hydroxylase,	NM_018887	-0.911406	85.2491	-0.430756	-1.39206	69.7085	93.9628	48.9237	128.401
Cenph	centromere protein H	NM_021886	-0.908211	79.3011	-0.895206	-0.921216	52.9268	98.4372	57.3106	108.53
Cenpl	centromere protein L isoform 1	NM_001159930	-0.90782	89.6606	-1.06513	-0.750509	52.9268	110.742	72.6866	122.287
Rps19-ps3	Mus musculus ribosomal protein S19, pseudogene 3 (Rps19-ps3), non-coding RNA.	NR_033639	-0.906985	109.883	-1.79333	-0.0206449	2.5818	8.94884	212.469	215.531
Prex1	phosphatidylinositol	NM_177782	-0.903435	90.4057	-0.677849	-1.12902	67.1267	107.386	58.7084	128.401
3010026O09Rik	hypothetical protein LOC68067	NM_026543	-0.901621	28.8381	-0.83772	-0.965522	20.6544	36.914	19.5695	38.2147
Pdxp	pyridoxal phosphate phosphatase	NM_020271	-0.900046	43.1074	-1.40804	-0.392055	20.6544	54.8116	41.9346	55.0292
Bcl2a1b	B-cell leukemia/lymphoma 2 related protein A1b	NM_007534	-0.897236	25.9095	-1.34352	-0.450949	18.0726	45.8628	16.7738	22.9288
Sobp	sine oculis-binding protein homolog,	NM_175407	-0.89454	44.2267	-0.660059	-1.12902	21.9453	34.6768	37.7411	82.5438
Cks2	cyclin-dependent kinases regulatory subunit 2	NM_025415	-0.893395	344.914	-1.01685	-0.76994	234.943	475.407	247.414	421.89
Gins2	DNA replication complex GINS protein PSF2	NM_178856	-0.891984	170.657	-0.81641	-0.967558	120.053	211.416	118.815	232.345
Lpxn	leupaxin	NM_134152	-0.888979	20.2434	-0.134363	-1.64359	19.3635	21.2535	9.78474	30.5718
Cobl	protein cordon-bleu,	NM_172496	-0.888979	36.3377	-0.648936	-1.12902	27.1089	42.507	23.7629	51.972
Tspan18	tetraspanin-18	NM_183180	-0.888725	41.707	-0.832854	-0.944597	23.2362	41.3884	34.9455	67.2579
Lcp2	lymphocyte cytosolic protein 2,	NM_010696	-0.886385	24.9692	-1.01572	-0.757052	19.3635	39.1512	15.376	25.986
Tlr7	toll-like receptor 7 precursor,	NM_133211	-0.883992	37.5466	-0.260452	-1.50753	43.8905	52.5744	13.9782	39.7433
Ccl3	C-C motif chemokine 3	NM_011337	-0.883919	22.0342	-0.316888	-1.45095	20.6544	25.7279	11.1826	30.5718
Bard1	BRCA1-associated RING domain protein 1	NM_007525	-0.880941	64.8606	-0.954789	-0.807093	49.0541	95.0814	41.9346	73.3722
H2afz	histone H2A.Z	NM_016750	-0.880921	1854.72	-0.956983	-0.804858	1257.33	2440.8	1354.49	2366.25
Rfc5	replication factor C subunit 5	NM_028128	-0.880589	158.896	-0.832854	-0.928324	116.181	206.942	107.632	204.831
Rad51	DNA repair protein RAD51 homolog 1,	NM_011234	-0.875846	147.079	-1.04413	-0.707557	101.981	210.298	104.837	171.202
Ccdc18	coiled-coil domain-containing protein 18	NM_028481	-0.87576	58.1896	-0.980953	-0.770567	46.4723	91.7256	34.9455	59.6149
Trip13	thyroid receptor-interacting protein 13	NM_027182	-0.874023	181.192	-0.786753	-0.961294	141.999	244.974	114.621	223.174
Atad2	ATPase family AAA domain-containing protein 2	NM_027435	-0.873447	659.751	-0.87609	-0.870804	513.777	942.984	417.948	764.294
Kif18b	kinesin-like protein KIF18B	NM_197959	-0.871875	147.133	-0.793326	-0.950424	105.854	183.451	102.041	197.188
6720489N17Rik	hypothetical protein LOC211378	NM_173381	-0.869878	45.9256	-1.07017	-0.669589	33.5633	70.4721	30.752	48.9148
Evi2b	protein EVI2B precursor	NM_146023	-0.86952	25.3197	-0.747522	-0.991518	20.6544	34.6768	15.376	30.5718
Pcdhb21	protocadherin beta 21	NM_053146	-0.86824	18.759	-0.0928863	-1.64359	16.7817	17.8977	9.78474	30.5718
Cdca5	sororin	NM_026410	-0.861089	87.9584	-0.94108	-0.781098	65.8358	126.402	58.7084	100.887
Dennd2d	DENN domain-containing protein 2D isoform 2	NM_001093754	-0.859407	29.9883	-0.830801	-0.888013	24.5271	43.6256	18.1717	33.6289
Rtkn2	rhotekin-2,	NM_001081346	-0.857948	28.4081	-0.793326	-0.92257	19.3635	33.5582	20.9673	39.7433
Ccl25	Mus musculus mRNA for thymus-expressed chemokine (TECK gene).	NR_033527	-0.85589	16.9927	-0.945329	-0.766451	11.6181	22.3721	12.5804	21.4002
Lix1	protein limb expression 1 homolog,	NM_025681	-0.849977	25.4474	0.0140289	-1.71398	18.0726	17.8977	15.376	50.4434
D430019H16Rik		NM_001252508	-0.849977	46.1257	0.206674	-1.90663	49.0541	42.507	19.5695	73.3722
Spata24	spermatogenesis-associated protein 24 isoform 2	NM_029485	-0.849082	65.6441	-0.616448	-1.08172	50.345	77.1837	43.3324	91.7153
Fcrls	Fc receptor-like S, scavenger receptor,	NM_030707	-0.848981	281.608	-0.38997	-1.30799	264.634	346.768	148.169	366.861
Blm	Bloom syndrome protein homolog isoform 1	NM_007550	-0.848038	165.623	-0.733065	-0.963011	141.999	236.026	96.4496	188.016
Spc25	kinetochore protein Spc25	NM_025565	-0.846176	210.212	-1.04876	-0.643594	143.29	296.43	156.556	244.574
Hirip3	HIRA-interacting protein 3	NM_172746	-0.846059	168.68	-0.608901	-1.08322	129.09	196.874	111.826	236.931
Apitd1	centromere protein S,	NM_027263	-0.84293	27.2185	-0.940167	-0.745692	18.0726	34.6768	20.9673	35.1575
Lgr5	leucine-rich repeat-containing G-protein coupled	NM_010195	-0.842171	124.457	0.167146	-1.85149	92.9446	82.7768	69.891	252.217
Oasl2	54 kDa 2'-5'-oligoadenylate synthase-like	NM_011854	-0.841495	296.455	-0.833805	-0.849184	158.78	283.007	265.586	478.448
Gucy1a3	guanylate cyclase soluble subunit alpha-3,	NM_021896	-0.835734	43.5854	-0.340814	-1.33065	33.5633	42.507	27.9564	70.3151
Nasp	nuclear autoantigenic sperm protein isoform 2	NM_016777	-0.834081	630.548	-0.785464	-0.882698	475.05	818.819	431.926	796.394
Srgn	serglycin precursor	NM_011157	-0.8331	27.4065	-0.674681	-0.991518	24.5271	39.1512	15.376	30.5718
Myo1f	myosin-If,	NM_053214	-0.832337	63.7387	-0.448191	-1.21648	60.6722	82.7768	33.5477	77.958
Cdca7l	cell division cycle-associated 7-like protein	NM_146040	-0.831675	56.8793	-0.83772	-0.825629	41.3087	73.8279	40.5368	71.8436
St6galnac3	alpha-N-acetylgalactosaminide	NM_011372	-0.829656	22.6633	-0.378288	-1.28102	20.6544	26.8465	12.5804	30.5718
Cth	cystathionine gamma-lyase	NM_145953	-0.826443	222.57	-1.10883	-0.544059	174.271	375.851	138.384	201.774
Nckap1l	nck-associated protein 1-like,	NM_153505	-0.825298	123.163	-0.578158	-1.07244	107.145	159.961	72.6866	152.859
Rfc4	replication factor C subunit 4	NM_145480	-0.824154	123.786	-0.835761	-0.812547	86.4901	154.367	92.2561	162.03
Utp14b	U3 small nucleolar RNA-associated protein 14	NM_001136226	-0.820829	55.7763	-0.671335	-0.970323	47.7632	76.0651	33.5477	65.7293
Usp1	ubiquitin carboxyl-terminal hydrolase 1,	NM_146144	-0.820011	611.214	-0.692397	-0.947625	477.632	771.837	408.163	787.223
Abcd2	ATP-binding cassette sub-family D member 2	NM_011994	-0.819486	32.7992	-0.329379	-1.30959	25.818	32.4395	20.9673	51.972
Cdt1	DNA replication factor Cdt1	NM_026014	-0.819192	175.418	-0.977751	-0.660634	113.599	223.721	141.18	223.174
Smc2	structural maintenance of chromosomes protein 2,	NM_008017	-0.818166	845.065	-0.843571	-0.792761	673.849	1209.21	547.946	949.253
Tmpo	lamina-associated polypeptide 2 isoform beta	NM_001080132	-0.814743	1149.47	-0.651591	-0.977895	903.628	1419.51	766.005	1508.72
Pax9	paired box protein Pax-9	NM_011041	-0.811393	20.3704	-0.908803	-0.713984	15.4908	29.0837	13.9782	22.9288
Cmklr1	chemokine-like receptor 1	NM_008153	-0.810821	179.39	-0.685266	-0.936376	125.217	201.349	134.191	256.803
Mcm4	DNA replication licensing factor MCM4	NM_008565	-0.807754	662.927	-0.756707	-0.8588	515.068	870.275	450.098	816.266
Dhfr	dihydrofolate reductase	NM_010049	-0.807577	122.663	-0.698861	-0.916292	91.6537	148.774	86.6649	163.559
Cenpo	centromere protein O,	NM_134046	-0.804836	68.2942	-0.895688	-0.713984	43.8905	81.6582	55.9128	91.7153
Gm6981	RecName: Full=Glyceraldehyde-3-phosphate dehydrogenase; EC=1.2.1.12;	NR_023357	-0.801233	34.4986	-1.37829	-0.224178	1.2909	3.35582	61.5041	71.8436
Ccr5	C-C chemokine receptor type 5	NM_009917	-0.801144	67.7399	-0.317988	-1.2843	73.5812	91.7256	30.752	74.9008
Ccdc138	coiled-coil domain-containing protein 138	NM_001162956	-0.798956	24.815	-0.530292	-1.06762	19.3635	27.9651	16.7738	35.1575
Cbx2	chromobox protein homolog 2	NM_007623	-0.798784	111.283	-0.951755	-0.645812	72.2903	139.826	90.8583	142.159
Ccdc34	coiled-coil domain-containing protein 34,	NM_026613	-0.797422	254.985	-0.841331	-0.753512	171.689	307.616	201.286	339.347
Ppargc1b	peroxisome proliferator-activated receptor gamma	NM_133249	-0.796099	22.8148	0.344178	-1.93638	28.3998	22.3721	8.38692	32.1004
Cyth4	cytohesin-4,	NM_028195	-0.795363	69.8144	-0.876742	-0.713984	54.2177	99.5558	47.5259	77.958
Fen1	flap endonuclease 1,	NM_007999	-0.79343	192.133	-1.0428	-0.544059	126.508	260.635	155.158	226.231
Cdc7	cell division cycle 7-related protein kinase,	NM_009863	-0.789652	148.903	-0.648509	-0.930795	114.89	180.095	103.439	197.188
Nmral1	nmrA-like family domain-containing protein 1,	NM_026393	-0.788849	63.8715	-1.01572	-0.56198	38.7269	78.3024	55.9128	82.5438
Cd48	CD48 antigen precursor	NM_007649	-0.788425	19.1073	-0.530292	-1.04656	15.4908	22.3721	12.5804	25.986
Ptprc	receptor-type tyrosine-protein phosphatase C	NM_001111316	-0.788425	67.0395	-0.617754	-0.959096	61.9631	95.0814	37.7411	73.3722
Rpl34		NM_001005859	-0.788074	30.1449	-0.940167	-0.635981	18.0726	34.6768	26.5586	41.2719
Arhgap11a	rho GTPase-activating protein 11A,	NM_181416	-0.787897	438.478	-0.757702	-0.818092	370.488	626.419	273.973	483.034
Haus6	HAUS augmin-like complex subunit 6	NM_173400	-0.781868	219.384	-0.999777	-0.563958	167.817	335.582	150.965	223.174
Rnf144a	probable E3 ubiquitin-protein ligase RNF144A	NM_080563	-0.781458	151.985	-0.50013	-1.06279	112.308	158.842	109.03	227.76
Col8a2	collagen alpha-2(VIII) chain precursor	NM_199473	-0.780621	263.323	0.00706498	-1.56831	200.089	199.112	164.943	489.148
Stil	SCL-interrupting locus protein homolog,	NM_009185	-0.780383	164.106	-0.761893	-0.798872	149.744	253.923	92.2561	160.502
Tmem26	transmembrane protein 26	NM_177794	-0.779112	188.125	0.15009	-1.70831	129.09	116.335	118.815	388.261
Fignl1	fidgetin-like protein 1,	NM_021891	-0.774932	173.647	-0.814185	-0.735679	132.962	233.788	123.008	204.831
Ccnf	cyclin-F,	NM_007634	-0.771948	217.438	-0.937716	-0.60618	147.162	281.888	174.728	265.974
Acan	aggrecan core protein precursor,	NM_007424	-0.771644	25.788	-0.481382	-1.06191	23.2362	32.4395	15.376	32.1004
Oas2	2'-5' oligoadenylate synthetase 2,	NM_145227	-0.770162	16.2618	-0.908803	-0.631521	7.74539	14.5419	16.7738	25.986
Mcm6	DNA replication licensing factor MCM6	NM_008567	-0.768648	910.494	-0.697605	-0.839691	713.866	1157.76	634.61	1135.74
Cd36	platelet glycoprotein 4	NM_007643	-0.767415	111.683	-0.301473	-1.23336	116.181	143.181	55.9128	131.459
Plek	pleckstrin,	NM_019549	-0.767224	169.058	-0.418366	-1.11608	183.307	244.974	78.2779	169.673
Pycard	apoptosis-associated speck-like protein	NM_023258	-0.766891	24.513	-0.85222	-0.681562	15.4908	27.9651	20.9673	33.6289
Ncaph	condensin complex subunit 2	NM_144818	-0.765984	288.401	-0.824163	-0.707805	209.125	370.258	218.06	356.161
Mrc1	macrophage mannose receptor 1 precursor	NM_008625	-0.762963	257.035	-0.256727	-1.2692	255.598	305.379	136.986	330.175
Hcls1	hematopoietic lineage cell-specific protein	NM_008225	-0.761208	47.3528	-0.471398	-1.05102	45.1814	62.6419	26.5586	55.0292
Rrm2	ribonucleoside-diphosphate reductase subunit M2	NM_009104	-0.757864	665.739	-0.867708	-0.64802	487.959	890.41	500.42	784.166
Pkdcc	protein kinase domain-containing protein,	NM_134117	-0.757306	232.485	-0.334516	-1.1801	187.18	236.026	155.158	351.575
Inpp5d	phosphatidylinositol-3,4,5-trisphosphate	NM_010566	-0.756702	66.9882	-0.07626	-1.43714	77.4539	81.6582	29.3542	79.4866
Suv39h2	histone-lysine N-methyltransferase SUV39H2	NM_022724	-0.756698	68.1654	-0.59588	-0.917517	55.5086	83.8954	46.1281	87.1295
Fam69a	family with sequence similarity 69, member A	NM_026062	-0.75057	67.5674	-0.774217	-0.726923	49.0541	83.8954	51.7193	85.6009
Wisp2	WNT1-inducible-signaling pathway protein 2	NM_016873	-0.747639	401.204	-0.859951	-0.635327	259.47	470.933	342.466	531.949
Haus5	HAUS augmin-like complex subunit 5	NM_027999	-0.747416	102.528	-1.15241	-0.342425	59.3813	131.995	96.4496	122.287
Mcm2	DNA replication licensing factor MCM2	NM_008564	-0.745741	576.562	-0.738706	-0.752776	416.96	695.772	444.507	749.008
Pik3cg	phosphatidylinositol-4,5-bisphosphate 3-kinase,	NM_020272	-0.744225	28.1266	-0.648936	-0.839514	27.1089	42.507	15.376	27.5146
C1qb	complement C1q subcomponent subunit B precursor	NM_009777	-0.744208	307.426	-0.483131	-1.00529	256.889	359.072	204.082	409.662
Dock8	dedicator of cytokinesis protein 8	NM_028785	-0.742944	62.2461	-0.704789	-0.781098	54.2177	88.3698	39.139	67.2579
Smad9	mothers against decapentaplegic homolog 9	NM_019483	-0.740657	20.0673	-1.70022	0.218902	10.3272	33.5582	19.5695	16.8145
Dnmt3b	DNA (cytosine-5)-methyltransferase 3B isoform 3,	NM_010068	-0.73937	29.1838	-0.349719	-1.12902	21.9453	27.9651	20.9673	45.8576
Ccr1	C-C chemokine receptor type 1	NM_009912	-0.738189	35.0487	-0.558861	-0.917517	38.7269	57.0489	15.376	29.0432
Fli1	Friend leukemia integration 1 transcription	NM_008026	-0.738003	59.0325	-0.288091	-1.18791	56.7995	69.3535	33.5477	76.4294
Slc7a8	large neutral amino acids transporter small,	NM_016972	-0.737278	63.7234	-0.104528	-1.37003	69.7085	74.9465	30.752	79.4866
Gk5	putative glycerol kinase 5,	NM_177352	-0.737071	41.2692	-0.760159	-0.713984	28.3998	48.1	33.5477	55.0292
Chaf1a	chromatin assembly factor 1 subunit A,	NM_013733	-0.735988	355.543	-0.826241	-0.645735	251.725	446.323	282.36	441.762
Hmgb1-rs17	SubName: Full=Putative uncharacterized protein Hmgb1;	NR_033589	-0.735041	88.9923	-0.744416	-0.725665	19.3635	32.4395	114.621	189.545
5730480H06Rik		NR_045500	-0.734917	16.3784	-1.45629	-0.0135439	7.74539	21.2535	18.1717	18.3431
Galnt6	polypeptide N-acetylgalactosaminyltransferase 6	NM_172451	-0.734917	24.1521	-0.793326	-0.676509	18.0726	31.3209	18.1717	29.0432
Spc24	kinetochore protein Spc24	NM_026282	-0.734671	72.3946	-0.407435	-1.06191	63.254	83.8954	46.1281	96.3011
Gatm	glycine amidinotransferase, mitochondrial	NM_025961	-0.733334	32.8564	-0.530292	-0.936376	27.1089	39.1512	22.3651	42.8005
Pdcd2	programmed cell death protein 2	NM_008799	-0.731414	146.786	-0.572417	-0.89041	104.563	155.486	114.621	212.474
Itgb3bp	centromere protein R	NM_026348	-0.731144	43.6003	-0.517692	-0.944597	29.6906	42.507	34.9455	67.2579
Pld4	phospholipase D4,	NM_178911	-0.731098	67.8356	-0.775179	-0.687017	51.6359	88.3698	50.3215	81.0152
Aldh1l2	probable 10-formyltetrahydrofolate dehydrogenase,	NM_153543	-0.730566	2117.48	-0.616299	-0.844834	1626.53	2493.37	1555.77	2794.26
Poc1b	POC1 centriolar protein homolog B,	NM_027740	-0.73016	120.72	-0.683143	-0.777177	87.781	140.944	93.654	160.502
Pold1	DNA polymerase delta catalytic subunit,	NM_011131	-0.728899	309.888	-0.83374	-0.624058	227.198	404.935	239.027	368.39
Hey1	hairy/enhancer-of-split related with YRPW motif	NM_010423	-0.727421	73.5263	-0.700217	-0.754626	61.9631	100.674	48.9237	82.5438
Khk	ketohexokinase	NM_008439	-0.727233	53.9929	-0.482986	-0.97148	40.0178	55.9303	40.5368	79.4866
Pold2	DNA polymerase delta subunit 2	NM_008894	-0.726431	203.743	-0.738878	-0.713984	139.417	232.67	167.738	275.146
Shank1	SH3 and multiple ankyrin repeat domains 1,	NM_001034115	-0.723904	25.0348	0.469708	-1.91752	15.4908	11.1861	15.376	58.0864
Pik3cd	phosphatidylinositol-4,5-bisphosphate 3-kinase	NM_001164052	-0.72215	99.6436	-0.578313	-0.865987	83.9084	125.284	67.0954	122.287
Zranb3	zinc finger Ran-binding domain-containing,	NM_027678	-0.721461	126.478	-0.424459	-1.01846	105.854	142.063	85.267	172.73
Slc1a5	neutral amino acid transporter B(0)	NM_009201	-0.721251	744.444	-0.746609	-0.695893	526.686	883.698	598.267	969.125
Rad18	E3 ubiquitin-protein ligase RAD18 isoform 2,	NM_021385	-0.719813	138.441	-0.992635	-0.446991	104.563	208.061	102.041	139.102
Mlf1ip	centromere protein U	NM_027973	-0.719495	26.3436	-0.0689604	-1.37003	24.5271	25.7279	15.376	39.7433
Chtf18	chromosome transmission fidelity protein 18	NM_145409	-0.718621	84.1093	-0.584739	-0.852503	67.1267	100.674	60.1063	108.53
Smc4	structural maintenance of chromosomes protein 4	NM_133786	-0.715958	1655.01	-0.581276	-0.850641	1435.48	2147.72	1083.31	1953.54
Fras1	extracellular matrix protein FRAS1 precursor	NM_175473	-0.712911	82.5644	-0.144798	-1.28102	74.8721	82.7768	50.3215	122.287
Frzb	secreted frizzled-related protein 3 precursor	NM_011356	-0.712424	55.1665	-0.973898	-0.450949	38.7269	76.0651	44.7302	61.1435
Cd1d1	antigen-presenting glycoprotein CD1d1 precursor	NM_007639	-0.711052	69.5606	-0.458142	-0.963962	52.9268	72.7093	51.7193	100.887
Slc6a9	sodium- and chloride-dependent glycine	NM_008135	-0.710807	370.673	-0.727903	-0.693711	262.052	434.019	300.531	486.091
H2afv	histone H2A.V	NM_029938	-0.710461	270.8	-0.73059	-0.690332	182.017	302.023	229.243	369.918
Hhip	hedgehog-interacting protein precursor	NM_020259	-0.709152	16.2659	-0.552318	-0.865987	16.7817	24.6093	8.38692	15.2859
Arhgap30	rho GTPase-activating protein 30	NM_001005508	-0.707805	46.4016	-0.424092	-0.991518	40.0178	53.693	30.752	61.1435
Gins3	DNA replication complex GINS protein PSF3	NM_030198	-0.707624	61.9841	-0.728231	-0.687017	43.8905	72.7093	50.3215	81.0152
Plscr2	phospholipid scramblase 2	NM_008880	-0.705915	52.7261	-0.233899	-1.17793	36.1451	42.507	40.5368	91.7153
Msr1	macrophage scavenger receptor types I and II	NM_001113326	-0.704552	160.8	-0.577988	-0.831116	153.617	229.314	93.654	166.616
Ecm2	extracellular matrix protein 2 precursor	NM_001012324	-0.703887	16.7561	-0.641323	-0.766451	12.909	20.1349	12.5804	21.4002
Mms22l	hypothetical protein LOC212377,	NM_199467	-0.702685	153.538	-0.785713	-0.619656	122.635	211.416	110.428	169.673
Fabp5	fatty acid-binding protein, epidermal	NM_010634	-0.702352	933.116	-0.580882	-0.823822	730.648	1092.88	689.125	1219.81
Lmo2	rhombotin-2 isoform 3	NM_001142337	-0.6985	27.5472	-0.329379	-1.06762	25.818	32.4395	16.7738	35.1575
Cdc25b	M-phase inducer phosphatase 2 isoform a	NM_023117	-0.69834	300.137	-0.533939	-0.862741	203.962	295.312	248.812	452.462
Nnt		NR_003544	-0.69802	492.701	-0.68565	-0.71039	376.942	606.284	374.616	612.964
Hat1	histone acetyltransferase type B catalytic,	NM_026115	-0.69738	301.326	-0.797262	-0.597498	236.234	410.528	222.253	336.289
Gstt1	glutathione S-transferase theta-1	NM_008185	-0.697237	43.6014	-0.295826	-1.09865	30.9815	38.0326	33.5477	71.8436
Zfp367	zinc finger protein 367,	NM_175494	-0.697064	156.764	-0.718472	-0.675655	114.89	189.044	124.406	198.716
Pcna	proliferating cell nuclear antigen	NM_011045	-0.6951	795.392	-0.636407	-0.753792	632.54	983.254	582.891	982.882
Dus4l	tRNA-dihydrouridine synthase 4-like	NM_028002	-0.694005	62.8193	-0.570934	-0.817077	45.1814	67.1163	50.3215	88.6581
Nr2c2ap	nuclear receptor 2C2-associated protein isoform	NM_001025587	-0.693508	21.646	-0.409997	-0.977018	19.3635	25.7279	13.9782	27.5146
Zbtb8a	zinc finger and BTB domain-containing protein	NM_028603	-0.69284	76.4425	-0.811248	-0.574432	51.6359	90.607	65.6975	97.8296
Pck2	phosphoenolpyruvate carboxykinase [GTP],,	NM_028994	-0.692285	1876.35	-0.675209	-0.709361	1412.24	2255.11	1456.53	2381.54
Usp18	ubl carboxyl-terminal hydrolase 18	NM_011909	-0.691402	149.299	-1.04916	-0.333639	86.4901	178.977	146.771	184.959
4930579G24Rik	hypothetical protein LOC75939	NM_029482	-0.690094	110.919	-0.680851	-0.699337	77.4539	124.165	92.2561	149.802
Isg15	ubiquitin-like protein ISG15 precursor	NM_015783	-0.689467	574.765	-1.07889	-0.300046	300.779	635.368	610.847	752.065
Dck	deoxycytidine kinase	NM_007832	-0.689204	238.931	-0.725308	-0.653101	196.216	324.395	169.136	265.974
Car9	carbonic anhydrase 9 precursor,	NM_139305	-0.689013	30.4476	-0.570934	-0.807093	18.0726	26.8465	27.9564	48.9148
Dbf4	protein DBF4 homolog A isoform 1,	NM_013726	-0.688888	491.525	-0.628745	-0.749031	413.087	638.723	341.068	573.221
Siglec1	sialoadhesin,	NM_011426	-0.688308	83.28	-0.52513	-0.851487	72.2903	104.03	55.9128	100.887
Arrdc2	arrestin domain-containing protein 2	NM_027560	-0.688242	41.1607	-0.86044	-0.516044	27.1089	49.2186	36.3433	51.972
Tril	TLR4 interactor with leucine rich repeats	NM_025817	-0.68776	40.1134	0.590003	-1.96552	38.7269	25.7279	19.5695	76.4294
Hjurp	Holliday junction recognition protein	NM_198652	-0.685774	111.153	-0.630596	-0.740951	96.8173	149.893	74.0845	123.816
Gucy1b3	guanylate cyclase soluble subunit beta-1 isoform	NM_017469	-0.685632	57.1804	-1.49858	0.127319	29.6906	83.8954	60.1063	55.0292
Mcm7	DNA replication licensing factor MCM7	NM_008568	-0.685123	602.541	-0.647649	-0.722597	456.978	715.907	466.872	770.408
Apod	apolipoprotein D precursor,	NM_007470	-0.684767	56.641	-0.610462	-0.759071	27.1089	41.3884	58.7084	99.3582
Cd68	macrosialin,	NM_009853	-0.684637	201.223	-0.336468	-1.03281	180.726	228.195	129.997	265.974
Rpl3	60S ribosomal protein L3	NM_013762	-0.683951	10313.1	-0.619895	-0.748007	7744.1	11900.8	8064.02	13543.3
Ikzf4	zinc finger protein Eos,	NM_011772	-0.682495	46.4717	-0.7568	-0.608189	25.818	43.6256	46.1281	70.3151
Fam195a	hypothetical protein LOC68241	NM_026633	-0.682285	25.2535	-1.43718	0.0726128	10.3272	27.9651	32.1499	30.5718
Gpt2	alanine aminotransferase 2,	NM_173866	-0.678882	877.954	-0.761617	-0.596147	682.885	1157.76	665.362	1005.81
Ddx3y	ATP-dependent RNA helicase DDX3Y	NM_012008	-0.677323	589.804	-9.8874	8.53276	1.2909	1222.64	1132.23	3.05718
Ptx3	pentraxin-related protein PTX3 precursor	NM_008987	-0.676256	611.982	0.026853	-1.37936	437.614	429.544	438.916	1141.86
Chst1	carbohydrate sulfotransferase 1	NM_023850	-0.673159	50.0406	-1.02465	-0.321666	29.6906	60.4047	48.9237	61.1435
Psat1		NM_001205339	-0.672873	2357.46	-0.771058	-0.574688	1896.33	3236.12	1726.31	2571.09
Rcor2	REST corepressor 2,	NM_054048	-0.672466	178.064	-0.857456	-0.487475	113.599	205.823	163.545	229.288
Dna2	DNA2-like helicase,	NM_177372	-0.669979	58.3889	-0.880789	-0.45917	41.3087	76.0651	48.9237	67.2579
Cd72	B-cell differentiation antigen CD72 isoform 4	NM_001110322	-0.668692	43.3723	-0.562	-0.775384	34.8542	51.4558	32.1499	55.0292
Lmo1	rhombotin-1	NM_057173	-0.668692	28.961	0.206674	-1.54406	18.0726	15.6605	20.9673	61.1435
Tyms	Mus musculus 10 days embryo whole body cDNA, RIKEN full-length enriched library, clone:2610017G21 product:thymidylate synthase, full insert sequence.	NR_033402	-0.667956	243.095	-0.384287	-0.951625	206.544	269.584	169.136	327.118
Cenpw	centromere protein W	NM_001109747	-0.665216	52.1133	-0.765312	-0.56512	33.5633	57.0489	47.5259	70.3151
Rnf152	RING finger protein 152	NM_178779	-0.663305	27.6007	-0.481382	-0.845228	23.2362	32.4395	19.5695	35.1575
Gm15455	RNA binding motif protein 10-like	NM_001161816	-0.661799	22.1632	-0.963251	-0.360347	5.16359	10.0674	32.1499	41.2719
Gpr157	probable G-protein coupled receptor 157	NM_177366	-0.661443	36.8921	-1.37829	0.0554035	21.9453	57.0489	34.9455	33.6289
Nova1	RNA-binding protein Nova-1	NM_021361	-0.659111	58.2117	-0.0861077	-1.23211	51.6359	54.8116	37.7411	88.6581
Slc16a13	monocarboxylate transporter 13	NM_172371	-0.657332	33.021	-0.793326	-0.521339	28.3998	49.2186	22.3651	32.1004
Rrm1	ribonucleoside-diphosphate reductase large	NM_009103	-0.656359	1372.25	-0.631438	-0.681281	1155.35	1789.77	977.076	1566.8
1190002F15Rik		NR_037955	-0.655456	26.1817	-0.0563604	-1.25455	25.818	26.8465	15.376	36.6861
Ccl12	C-C motif chemokine 12 precursor	NM_011331	-0.652482	20.2526	-0.345867	-0.959096	19.3635	24.6093	12.5804	24.4574
Zfp811	zinc finger protein 811	NM_183177	-0.651827	32.954	-0.307899	-0.995755	27.1089	33.5582	23.7629	47.3862
Npm3-ps1	Mus musculus nucleoplasmin 3, pseudogene 1 (Npm3-ps1), non-coding RNA.	NR_002702	-0.651584	19.9843	-1.11525	-0.187915	2.5818	5.59303	33.5477	38.2147
Iigp1	interferon-inducible GTPase 1	NM_021792	-0.65123	100.321	-1.15407	-0.148386	56.7995	126.402	103.439	114.644
Fmnl1	formin-like protein 1 isoform 2	NM_001077698	-0.650099	50.3211	-0.546686	-0.753512	45.1814	65.9977	33.5477	56.5578
Atp1b2	sodium/potassium-transporting ATPase subunit	NM_013415	-0.647158	31.099	-0.290826	-1.00349	21.9453	26.8465	25.1608	50.4434
Rpl10a	60S ribosomal protein L10a	NM_011287	-0.646056	5634.29	-0.599587	-0.692526	4134.75	6265.31	4639.37	7497.73
Rad51c	DNA repair protein RAD51 homolog 3	NM_053269	-0.64579	56.6367	-0.577597	-0.713984	46.4723	69.3535	41.9346	68.7865
Mei4	meiosis-specific, MEI4 homolog,	NM_175213	-0.645545	30.3519	-1.06896	-0.22213	24.5271	51.4558	20.9673	24.4574
Ube2t	ubiquitin-conjugating enzyme E2 T	NM_026024	-0.645437	46.5293	-0.734432	-0.556442	32.2724	53.693	40.5368	59.6149
Rbl1	retinoblastoma-like protein 1 isoform 2,	NM_001139516	-0.645339	217.204	-0.622792	-0.667887	191.053	294.193	148.169	235.403
Gm15760	Mus musculus adult male aorta and vein cDNA, RIKEN full-length enriched library, clone:A530060I08 product:unclassifiable, full insert sequence.	NR_030670	-0.644335	24.4247	-1.25276	-0.0359117	15.4908	36.914	22.3651	22.9288
Lrp8		NR_033496	-0.642656	224.992	-0.798739	-0.486573	171.689	298.668	178.921	250.688
Fmod	fibromodulin precursor	NM_021355	-0.641974	406.828	-0.353472	-0.930475	277.543	354.598	342.466	652.707
Snhg5		NR_040721	-0.64168	258.301	-0.312291	-0.971069	211.707	262.872	188.706	369.918
Mtbp	mdm2-binding protein isoform 1,	NM_134092	-0.641351	268.527	-0.823976	-0.458727	210.416	372.495	206.877	284.317
Smad6	mothers against decapentaplegic homolog 6	NM_008542	-0.641306	104.406	-0.688629	-0.593984	64.5449	104.03	99.2452	149.802
Coro2a	coronin-2A	NM_001164804	-0.641122	16.4486	-0.863715	-0.418528	12.909	23.4907	12.5804	16.8145
Miip	migration and invasion-inhibitory protein,	NM_001025365	-0.639958	155.857	-0.70527	-0.574647	98.1082	159.961	146.771	218.588
Mpst	3-mercaptopyruvate sulfurtransferase,	NM_138670	-0.639314	138.409	-0.500772	-0.777856	101.981	144.3	113.223	194.131
Lin7a	protein lin-7 homolog A isoform 1	NM_001039354	-0.638348	16.2726	-0.240785	-1.03591	14.1999	16.7791	11.1826	22.9288
Phf15	protein Jade-2,	NM_199299	-0.638201	123.535	-0.0875091	-1.18889	108.435	115.216	82.4714	188.016
Atf3	cyclic AMP-dependent transcription factor ATF-3,	NM_007498	-0.637541	95.0998	-0.218211	-1.05687	94.2355	109.623	57.3106	119.23
Alms1	Alstrom syndrome protein 1 homolog	NM_145223	-0.63707	163.007	-0.58324	-0.6909	138.126	206.942	117.417	189.545
Cdca7	cell division cycle-associated protein 7	NM_025866	-0.635783	137.535	-0.551508	-0.720058	104.563	153.249	110.428	181.902
Dnmt1	DNA (cytosine-5)-methyltransferase 1 isoform 4,	NM_001199433	-0.634936	1166.01	-0.454189	-0.815683	979.791	1342.33	848.477	1493.43
Slc7a11	cystine/glutamate transporter,	NM_011990	-0.634772	308.005	-0.550399	-0.719145	220.744	323.277	259.995	428.005
Skp2	S-phase kinase-associated protein 2 isoform a,	NM_013787	-0.63423	258.147	-0.614523	-0.653936	210.416	322.158	194.297	305.718
Mdfi	myoD family inhibitor isoform 2	NM_001109973	-0.634172	97.5043	-0.546233	-0.722111	69.7085	101.793	82.4714	136.044
Ddx11	probable ATP-dependent RNA helicase DDX11,	NM_001003919	-0.634157	148.059	-0.430756	-0.837558	116.181	156.605	114.621	204.831
H2-Q4	MHC class I like protein GS10	NM_001143689	-0.632827	72.0372	-0.697748	-0.567905	50.345	81.6582	62.9019	93.2439
Mest		NM_001252293	-0.631358	3179.8	0.21624	-1.47896	2539.2	2185.75	2110.71	5883.54
Ncapd3	condensin-2 complex subunit D3,	NM_178113	-0.630989	267.844	-0.691881	-0.570096	209.125	337.819	211.071	313.361
E130012A19Rik	hypothetical protein LOC103551	NM_175332	-0.629051	40.5186	-1.17799	-0.0801115	23.2362	52.5744	41.9346	44.3291
Prss53	serine protease 53 precursor,	NM_001081268	-0.627885	17.1056	-0.641323	-0.614448	12.909	20.1349	13.9782	21.4002
Nfam1	NFAT activation molecule 1,	NM_028728	-0.627613	24.9546	-0.409997	-0.845228	19.3635	25.7279	19.5695	35.1575
Frmd5	FERM domain-containing protein 5,	NM_172673	-0.627164	33.5545	-0.0928863	-1.16144	16.7817	17.8977	30.752	68.7865
Tmem194	transmembrane protein 194A isoform 2	NM_173732	-0.626146	109.543	-0.827814	-0.424477	80.0357	142.063	92.2561	123.816
Ccdc46	coiled-coil domain-containing protein 46 isoform	NM_029606	-0.625827	52.8524	-0.208363	-1.04329	46.4723	53.693	36.3433	74.9008
Nnat	neuronatin isoform beta	NM_180960	-0.624907	80.131	-0.843952	-0.405861	54.2177	97.3186	72.6866	96.3011
Zfp959	hypothetical protein LOC224893	NM_145490	-0.624148	66.3664	-0.633848	-0.614448	55.5086	86.1326	48.9237	74.9008
Pola2	DNA polymerase alpha subunit B isoform 1	NM_008893	-0.623404	204.471	-0.3674	-0.879407	171.689	221.484	149.567	275.146
P4ha3	prolyl 4-hydroxylase subunit alpha-3 precursor,	NM_177161	-0.623398	576.73	-0.85851	-0.388285	307.234	557.065	624.826	817.795
Rps2	40S ribosomal protein S2,	NM_008503	-0.6225	16186.2	-0.597696	-0.647305	12847	19441.4	12647.5	19809
Fbxo2	F-box only protein 2	NM_176848	-0.622138	36.1771	-0.437182	-0.807093	20.6544	27.9651	34.9455	61.1435
Gm3604	hypothetical protein LOC100041979	NM_001162910	-0.622138	25.196	-0.378288	-0.865987	23.2362	30.2023	16.7738	30.5718
Reep6		NM_001204931	-0.622138	16.0999	-0.793326	-0.450949	9.03628	15.6605	16.7738	22.9288
Hpgd	15-hydroxyprostaglandin dehydrogenase [NAD+]	NM_008278	-0.620262	30.9326	0.0811431	-1.32167	28.3998	26.8465	19.5695	48.9148
Slamf9	SLAM family member 9 precursor	NM_029612	-0.620211	20.9842	-0.345867	-0.894556	19.3635	24.6093	13.9782	25.986
Ctss	cathepsin S preproprotein,	NM_021281	-0.618588	186.483	-0.335121	-0.902056	189.762	239.381	110.428	206.359
Lfng	beta-1,3-N-acetylglucosaminyltransferase lunatic,	NM_008494	-0.617583	40.864	-0.707596	-0.52757	33.5633	54.8116	30.752	44.3291
Eepd1	endonuclease/exonuclease/phosphatase family	NM_026189	-0.61639	41.2628	-0.0448648	-1.18791	27.1089	27.9651	33.5477	76.4294
Ryr3	ryanodine receptor 3	NM_177652	-0.614225	18.0422	-0.471398	-0.757052	12.909	17.8977	15.376	25.986
Tubb5	tubulin beta-5 chain	NM_011655	-0.61419	11302.2	-0.644302	-0.584079	8674.83	13558.6	9193.46	13781.8
Map3k5	mitogen-activated protein kinase kinase kinase,	NM_008580	-0.613601	31.4849	-0.378288	-0.848913	25.818	33.5582	23.7629	42.8005
Prrg1	proline rich Gla (G-carboxyglutamic acid) 1,	NM_027322	-0.612188	119.049	-0.503819	-0.720556	85.1993	120.809	102.041	168.145
Ndrg1	protein NDRG1,	NM_008681	-0.610965	339.037	-0.570387	-0.651543	283.998	421.714	253.005	397.433
Lrrc33	leucine-rich repeat-containing protein 33,	NM_146069	-0.610954	51.3275	-0.471398	-0.750509	45.1814	62.6419	36.3433	61.1435
Mnd1	meiotic nuclear division protein 1 homolog	NM_029797	-0.610778	19.5641	-0.185643	-1.03591	20.6544	23.4907	11.1826	22.9288
Fam83d	hypothetical protein LOC71878,	NM_027975	-0.610679	184.134	-0.535389	-0.685969	145.871	211.416	145.373	233.874
9330159M07Rik		NR_037982	-0.610158	22.8886	-0.719325	-0.50099	12.909	21.2535	23.7629	33.6289
Nup85	nuclear pore complex protein Nup85	NM_001002929	-0.610024	432.538	-0.614771	-0.605277	338.215	517.914	346.659	527.363
Slc25a10	mitochondrial dicarboxylate carrier	NM_013770	-0.609262	179.505	-0.481382	-0.737141	139.417	194.637	143.975	239.988
0610011F06Rik	hypothetical protein LOC68347	NM_026686	-0.608796	109.975	-0.489934	-0.727659	74.8721	105.149	97.8474	162.03
Cxcl10	C-X-C motif chemokine 10 precursor	NM_021274	-0.608233	72.0151	-0.387006	-0.829461	70.9994	92.8442	44.7302	79.4866
Trpc2	short transient receptor potential channel 2,	NM_001109897	-0.608228	46.9824	-0.519151	-0.697305	33.5633	48.1	40.5368	65.7293
Pmf1	polyamine-modulated factor 1	NM_025928	-0.60815	145.11	-0.461344	-0.754955	116.181	159.961	113.223	191.074
Shmt2		NM_001252316	-0.607734	1221.1	-0.792301	-0.423166	908.792	1573.88	1026	1375.73
Kpna2	importin subunit alpha-2	NM_010655	-0.607139	1515.18	-0.647217	-0.56706	1226.35	1920.64	1174.17	1739.53
Rtp4	receptor-transporting protein 4	NM_023386	-0.606554	130.804	-0.830801	-0.382308	73.5812	130.877	138.384	180.373
Cep110	centriolin	NM_012018	-0.60648	355.265	-0.340504	-0.872456	316.27	400.461	248.812	455.519
Plcg2	1-phosphatidylinositol-4,5-bisphosphate	NM_172285	-0.604487	106.644	-0.284312	-0.924663	95.5264	116.335	74.0845	140.63
Pycr1	pyrroline-5-carboxylate reductase 1,,	NM_144795	-0.603625	269.918	-0.412455	-0.794796	197.507	262.872	226.447	392.847
Gm5141		NM_001256065	-0.60307	32.173	-0.69379	-0.51235	19.3635	31.3209	32.1499	45.8576
Trim30a	tripartite motif-containing protein 30	NM_009099	-0.602373	78.8107	-1.07573	-0.129021	47.7632	100.674	79.6758	87.1295
Orc1	origin recognition complex subunit 1 isoform A	NM_011015	-0.601227	58.4056	-0.488471	-0.713984	54.2177	76.0651	39.139	64.2007
Dtna	dystrobrevin alpha isoform 1,	NM_207650	-0.600731	63.3408	-0.920438	-0.281024	49.0541	92.8442	50.3215	61.1435
Adcy1	adenylate cyclase type 1	NM_009622	-0.599197	149.075	-0.428915	-0.769479	144.581	194.637	95.0518	162.03
C5ar1	C5a anaphylatoxin chemotactic receptor	NM_007577	-0.598631	90.1289	-0.386416	-0.810845	76.163	99.5558	67.0954	117.701
Zfp39	zinc finger protein 39	NM_011758	-0.598532	59.6908	-0.840632	-0.356432	38.7269	69.3535	57.3106	73.3722
Nt5dc2	5'-nucleotidase domain containing 2	NM_027289	-0.597636	868.38	-0.542689	-0.652583	688.048	1002.27	693.319	1089.88
Ifi47	interferon gamma inducible protein 47	NM_008330	-0.59747	55.5069	-0.766359	-0.428581	34.8542	59.2861	54.515	73.3722
2410006H16Rik	Mus musculus ES cells cDNA, RIKEN full-length enriched library, clone:2410006H16 product:unclassifiable, full insert sequence.	NR_030738	-0.597214	666.395	-0.224451	-0.969977	489.25	571.607	542.354	1062.37
Pold3	DNA polymerase delta subunit 3,	NM_133692	-0.596255	228.015	-0.743668	-0.448842	171.689	287.481	191.501	261.389
Hmgn2	non-histone chromosomal protein HMG-17,	NM_016957	-0.594538	1580.44	-0.340971	-0.848105	1247.01	1579.47	1248.25	2247.02
Kif26a	kinesin-like protein KIF26A	NM_001097621	-0.593988	34.2894	-0.456291	-0.731686	15.4908	21.2535	37.7411	62.6721
Etaa1	ewing's tumor-associated antigen 1 homolog	NM_026576	-0.593261	159.657	-0.728877	-0.457644	132.962	220.365	120.213	165.088
Clec4d	C-type lectin domain family 4 member D isoform	NM_001163161	-0.592691	41.9247	-0.0563604	-1.12902	51.6359	53.693	19.5695	42.8005
Mdc1	mediator of DNA damage checkpoint protein 1,	NM_001010833	-0.592619	665.846	-0.413833	-0.771405	569.286	758.414	493.431	842.252
Bcl11b	B-cell lymphoma/leukemia 11B isoform b,	NM_021399	-0.59216	138.887	-0.62234	-0.56198	109.726	168.909	111.826	165.088
Zc3hav1	zinc finger CCCH-type antiviral protein 1,	NM_028864	-0.59172	469.187	-0.57958	-0.603861	393.724	588.386	355.046	539.592
Macrod1	MACRO domain-containing protein 1	NM_134147	-0.591513	66.3176	-0.273319	-0.909708	49.0541	59.2861	54.515	102.415
Cntfr	ciliary neurotrophic factor receptor subunit	NM_001136056	-0.590404	120.738	-0.566361	-0.614448	101.981	151.012	90.8583	139.102
Nsg1	neuron-specific protein family member 1	NM_010942	-0.590129	370.046	-0.492747	-0.687511	281.416	395.986	307.52	495.263
Fgd5	FYVE, RhoGEF and PH domain-containing protein 5,	NM_172731	-0.58858	19.9366	-0.115254	-1.06191	15.4908	16.7791	15.376	32.1004
Sip1	survival of motor neuron protein-interacting	NM_025656	-0.588376	110.045	-0.729761	-0.446991	74.8721	124.165	102.041	139.102
Fam111a	hypothetical protein LOC107373,	NM_026640	-0.588321	642.982	-0.704137	-0.472505	506.032	824.412	519.989	721.494
Prkcb	protein kinase C beta type,	NM_008855	-0.586943	37.4006	-0.208363	-0.965522	42.5996	49.2186	19.5695	38.2147
Nfatc2ip	NFATC2-interacting protein	NM_010900	-0.5854	67.8217	-0.490763	-0.680036	47.7632	67.1163	60.1063	96.3011
Parm1	prostate androgen-regulated mucin-like protein 1	NM_145562	-0.585309	25.1525	-0.736742	-0.433876	16.7817	27.9651	23.7629	32.1004
Adck3	chaperone activity of bc1 complex-like,	NM_001163290	0.585205	19.8855	0.907114	0.263296	16.7817	8.94884	29.3542	24.4574
Gpr116	probable G-protein coupled receptor 116,	NM_001081178	0.586494	33.7161	-0.0903077	1.2633	45.1814	48.1	29.3542	12.2287
Hs3st3b1	heparan sulfate glucosamine 3-O-sulfotransferase	NM_018805	0.586789	108.865	0.376599	0.796978	127.799	98.4372	132.793	76.4294
Cdkl5	cyclin-dependent kinase-like 5	NM_001024624	0.588594	27.3981	0.528602	0.648586	32.2724	22.3721	33.5477	21.4002
Exoc4	exocyst complex component 4,	NM_009148	0.590162	1671.71	0.476898	0.703425	2025.42	1455.31	1986.3	1219.81
Gm9705	predicted gene 9705	NM_001100187	0.590579	18.4643	0.447682	0.733475	16.7817	12.3047	27.9564	16.8145
Psrc1	proline/serine-rich coiled-coil protein 1	NM_001190161	0.590581	1017.95	0.342473	0.838689	1092.1	861.326	1358.68	759.708
Fam198b	protein ENED	NM_133187	0.591337	3777.3	0.122602	1.06007	4689.83	4307.75	4130.56	1981.05
Magi2	membrane-associated guanylate kinase, WW and PDZ	NM_001170745	0.591404	62.2958	0.826402	0.356406	81.3266	45.8628	68.4932	53.5006
Dgkk	diacylglycerol kinase kappa	NM_177914	0.591503	106.897	-0.0828326	1.26584	139.417	147.656	99.2452	41.2719
Ddb2	DNA damage-binding protein 2	NM_028119	0.591926	35.3072	1.11356	0.0702877	38.7269	17.8977	43.3324	41.2719
Rnf169	ring finger protein 169	NM_175388	0.592126	603.614	0.465276	0.718976	755.175	546.998	691.921	420.362
4933426M11Rik	hypothetical protein LOC217684,	NM_178682	0.592363	1534.25	0.440898	0.743828	1817.58	1338.97	1866.09	1114.34
Pcdhgb8	protocadherin gamma subfamily B, 8	NM_033580	0.593918	18.432	0.486782	0.701054	21.9453	15.6605	22.3651	13.7573
Slc7a4	cationic amino acid transporter 4	NM_144852	0.594342	41.9912	0.791637	0.397048	50.345	29.0837	50.3215	38.2147
Gm15417		NR_040404	0.594931	31.0977	0.277063	0.912799	27.1089	22.3721	48.9237	25.986
Gm166	hypothetical protein LOC233899	NM_001033040	0.595497	23.9877	0.376599	0.814395	23.2362	17.8977	34.9455	19.8716
Zbtb49	zinc finger and BTB domain-containing protein,	NM_029162	0.595555	55.9809	0.749816	0.441295	65.8358	39.1512	68.4932	50.4434
Ednrb	endothelin B receptor isoform 1,	NM_007904	0.596614	181.656	1.89257	-0.699337	191.053	51.4558	184.512	299.603
Ppapdc2	presqualene diphosphate phosphatase	NM_028922	0.596838	105.995	0.992549	0.201128	129.09	64.8791	123.008	107.001
Sorbs1	sorbin and SH3 domain-containing protein 1,	NM_009166	0.597057	866.02	0.228572	0.965542	1114.04	950.814	925.357	473.862
Syt12	synaptotagmin-12	NM_134164	0.59824	45.7977	0.460431	0.736049	40.0178	29.0837	71.2888	42.8005
Abhd4		NM_001205181	0.599913	998.477	0.594565	0.60526	1155.35	765.126	1251.05	822.38
Gm129	hypothetical protein LOC229599,	NM_001033302	0.600008	33.7943	0.876525	0.323491	45.1814	24.6093	36.3433	29.0432
Impact	protein IMPACT	NM_008378	0.600087	1203.66	0.54216	0.658014	1518.1	1042.54	1379.65	874.352
Ppap2b	lipid phosphate phosphohydrolase 3	NM_080555	0.600656	561.752	1.18548	0.0158319	610.595	268.465	687.728	680.222
Tmem238	hypothetical protein LOC664968	NM_029384	0.601592	20.6264	0.447682	0.755502	16.7817	12.3047	33.5477	19.8716
Camk2a	calcium/calmodulin-dependent protein kinase type	NM_009792	0.605052	22.3533	0.647247	0.562857	24.5271	15.6605	29.3542	19.8716
Def6	differentially expressed in FDCP 6	NM_027185	0.608512	248.102	0.417781	0.799243	246.561	184.57	356.444	204.831
Esrrg		NM_001243792	0.611021	23.7311	0.844104	0.377939	18.0726	10.0674	37.7411	29.0432
Ctf1	cardiotrophin-1	NM_007795	0.611123	53.5071	0.808125	0.414121	56.7995	32.4395	71.2888	53.5006
Sema3c	semaphorin-3C precursor,	NM_013657	0.611253	269.722	0.605711	0.616795	347.251	228.195	304.725	198.716
Kbtbd3	kelch repeat and BTB domain-containing protein,	NM_026962	0.61188	32.347	0.742727	0.481032	37.436	22.3721	40.5368	29.0432
Baiap2	brain-specific angiogenesis inhibitor	NM_130862	0.613171	389.684	0.683833	0.542508	449.232	279.651	492.033	337.818
Zkscan14	zinc finger protein 394	NM_023322	0.613258	37.3439	0.770575	0.455941	43.8905	25.7279	46.1281	33.6289
Slc12a5	solute carrier family 12 member 5	NM_020333	0.613878	25.754	1.08114	0.146613	28.3998	13.4233	32.1499	29.0432
P2ry2	P2Y purinoceptor 2,	NM_008773	0.614106	48.8248	0.328665	0.899548	47.7632	38.0326	71.2888	38.2147
Edn1	endothelin-1 precursor	NM_010104	0.614902	39.7063	-0.363642	1.59344	42.5996	54.8116	46.1281	15.2859
Cd44	CD44 antigen isoform f precursor	NM_001177787	0.618912	3713	0.093372	1.14445	4613.67	4324.53	4071.85	1841.95
Wdr96	hypothetical protein LOC70806,	NM_027559	0.620814	17.7391	1.08114	0.160486	28.3998	13.4233	15.376	13.7573
Sorl1	sortilin-related receptor	NM_011436	0.621135	36.688	0.876525	0.365744	45.1814	24.6093	43.3324	33.6289
Bmp3	bone morphogenetic protein 3 precursor,	NM_173404	0.623789	18.6552	1.3766	-0.129021	11.6181	4.47442	27.9564	30.5718
Ccdc74a	coiled-coil domain containing 74A	NM_001166164	0.623789	28.5337	0.791637	0.455941	30.9815	17.8977	37.7411	27.5146
Cend1	cell cycle exit and neuronal differentiation,	NM_021316	0.624739	46.8447	1.17497	0.0745123	58.0904	25.7279	53.1172	50.4434
Cyp4f17	cytochrome P450, family 4, subfamily f,	NM_001101445	0.624995	152.999	0.700938	0.549051	169.108	104.03	201.286	137.573
Abca8b	ATP-binding cassette sub-family A member 8-B,	NM_013851	0.626586	39.9301	0.593697	0.659475	43.8905	29.0837	53.1172	33.6289
Tnik	traf2 and NCK-interacting protein kinase isoform	NM_001163009	0.62886	282.867	0.239464	1.01826	344.67	291.956	331.283	163.559
Pid1	PTB-containing, cubilin and LRP1-interacting	NM_001003948	0.629625	256.154	0.506234	0.753016	309.815	218.128	311.714	184.959
Zdhhc24	probable palmitoyltransferase ZDHHC24 isoform b	NM_001168517	0.629744	102.819	0.40193	0.857558	101.981	77.1837	149.567	82.5438
Pnck	calcium/calmodulin-dependent protein kinase type	NM_001199352	0.629762	42.0067	0.672338	0.587186	37.436	23.4907	64.2997	42.8005
Adrb2	beta-2 adrenergic receptor	NM_007420	0.629825	18.5602	0.0261018	1.23355	19.3635	19.0163	25.1608	10.7001
Tnfrsf12a	tumor necrosis factor receptor superfamily	NM_013749	0.630638	621.122	0.285708	0.975568	702.248	576.082	799.553	406.604
Lactb	serine beta-lactamase-like protein LACTB,	NM_030717	0.632701	191.659	0.681454	0.583949	243.98	152.13	222.253	148.273
Tfap2b	transcription factor AP-2-beta isoform 1,	NM_009334	0.633878	72.4088	1.3766	-0.108843	58.0904	22.3721	100.643	108.53
Ltbp2	latent-transforming growth factor beta-binding,	NM_013589	0.636275	3297.53	0.730332	0.542219	3642.91	2195.82	4358.4	2992.98
Cpm	carboxypeptidase M precursor,	NM_027468	0.636334	34.3041	0.605223	0.667446	37.436	24.6093	46.1281	29.0432
Bax	apoptosis regulator BAX	NM_007527	0.636576	1253.08	0.472731	0.80042	1356.73	977.661	1701.15	976.768
1600020E01Rik		NR_037961	0.641779	31.4104	0.605223	0.678334	37.436	24.6093	39.139	24.4574
Masp1	mannan-binding lectin serine protease 1,	NM_008555	0.643686	388.709	0.699378	0.587993	410.505	252.805	535.365	356.161
Kcnma1		NM_001253363	0.644179	105.536	1.35026	-0.0619069	122.635	48.1	123.008	128.401
Aox1	aldehyde oxidase	NM_009676	0.644699	59.4909	0.511529	0.77787	81.3266	57.0489	62.9019	36.6861
AA987161		NM_001163246	0.645624	138.365	0.82201	0.469238	185.889	105.149	152.362	110.058
Ttll3	tubulin monoglycylase TTLL3 isoform 1,	NM_133923	0.64565	61.2664	0.628907	0.662392	86.4901	55.9303	62.9019	39.7433
Secisbp2	selenocysteine insertion sequence-binding,	NM_029279	0.645675	164.083	0.672759	0.618592	210.416	131.995	190.104	123.816
Fignl2		NM_001214911	0.646279	34.1482	0.637308	0.65525	40.0178	25.7279	43.3324	27.5146
4930414L22Rik		NR_046011	0.646283	25.699	0.754162	0.538404	24.5271	14.5419	37.7411	25.986
Crem	cAMP-responsive element modulator isoform 4,	NM_001110850	0.647603	104.223	0.454602	0.840605	122.635	89.4884	131.395	73.3722
Cryab	alpha-crystallin B chain,	NM_009964	0.647917	268.073	0.540331	0.755502	318.852	219.247	335.477	198.716
Aga		NM_001205054	0.647936	818.511	0.36324	0.932633	953.973	741.635	1035.78	542.649
Wfikkn1	WAP, kazal, immunoglobulin, kunitz and NTR	NM_001100454	0.648809	16.505	-0.421357	1.71898	14.1999	19.0163	25.1608	7.64294
Dcaf12l1	DDB1- and CUL4-associated factor 12-like protein	NM_001190718	0.649302	35.8418	0.484208	0.814395	51.6359	36.914	34.9455	19.8716
Klk8	kallikrein-8 precursor	NM_008940	0.65376	38.2731	0.588545	0.718976	55.5086	36.914	37.7411	22.9288
Scn1b	sodium channel subunit beta-1 precursor	NM_011322	0.654066	494.864	0.59144	0.716692	507.323	336.7	705.899	429.533
Mocs3	adenylyltransferase and sulfurtransferase MOCS3	NM_001160330	0.654489	60.5607	0.438	0.870979	69.7085	51.4558	78.2779	42.8005
Snhg11	small nucleolar RNA host gene 11 (non-protein	NM_175692	0.654489	27.1708	0.142544	1.16643	28.3998	25.7279	37.7411	16.8145
Errfi1	ERBB receptor feedback inhibitor 1,	NM_133753	0.655428	1043.82	0.814537	0.496319	1475.5	838.954	1088.9	771.937
Dusp27	inactive dual specificity phosphatase 27	NM_001160049	0.65577	63.3576	0.469708	0.841833	85.1993	61.5233	68.4932	38.2147
Rchy1	RING finger and CHY zinc finger	NM_026557	0.655797	538.08	0.805311	0.506283	684.176	391.512	631.815	444.819
Dhtkd1	probable 2-oxoglutarate dehydrogenase E1	NM_001081131	0.657346	57.0533	0.344178	0.970515	56.7995	44.7442	83.8692	42.8005
Serpine1	plasminogen activator inhibitor 1 precursor	NM_008871	0.659432	5695.34	0.0205544	1.29831	7115.43	7014.77	6150.41	2500.77
Prlr	prolactin receptor precursor,	NM_011169	0.66279	31.0811	1.86964	-0.544059	49.0541	13.4233	25.1608	36.6861
Ttll11	tubulin polyglutamylase TTLL11 isoform 2	NM_028921	0.66403	29.7058	0.737189	0.590871	33.5633	20.1349	39.139	25.986
Mgmt	methylated-DNA--protein-cysteine	NM_008598	0.66604	155.762	0.389152	0.942929	130.381	99.5558	258.597	134.516
Ctnnd2	catenin delta-2,	NM_008729	0.666716	43.2678	0.0754295	1.258	54.2177	51.4558	47.5259	19.8716
Rbm38	RNA-binding protein 38	NM_019547	0.667655	99.5887	0.170148	1.16516	100.69	89.4884	143.975	64.2007
Synpo2	synaptopodin-2	NM_080451	0.667708	65.8424	0.491403	0.844012	86.4901	61.5233	74.0845	41.2719
Arl4c	ADP-ribosylation factor-like protein 4C,	NM_177305	0.670535	975.752	0.339356	1.00171	1234.1	975.424	1129.44	564.049
Tmem200a	transmembrane protein 200A,	NM_029881	0.670616	155.134	0.435206	0.906026	202.671	149.893	174.728	93.2439
Ctsf	cathepsin F precursor	NM_019861	0.671672	247.831	0.844879	0.498466	267.216	148.774	336.875	238.46
Acad10	acyl-CoA dehydrogenase family member 10,	NM_028037	0.67222	51.2485	1.01403	0.330411	63.254	31.3209	61.5041	48.9148
Pappa	pappalysin-1 precursor,	NM_021362	0.673052	2107.18	0.255957	1.09015	2921.3	2446.39	2082.75	978.296
Glrx3	glutaredoxin-3,	NM_023140	0.673852	374.312	0.544289	0.803416	507.323	347.886	408.163	233.874
Shisa2	protein shisa-2 homolog precursor	NM_145463	0.674253	42.9868	1.79164	-0.44313	38.7269	11.1861	51.7193	70.3151
Pqlc3	PQ-loop repeat-containing protein 3 isoform 2	NM_001161111	0.674313	578.331	0.612073	0.736553	706.121	461.984	715.684	429.533
Zfp438	zinc finger protein 438	NM_178722	0.674454	50.3152	0.536823	0.812085	56.7995	39.1512	67.0954	38.2147
Tpd52l1	tumor protein D53,	NM_009413	0.675121	63.4652	0.504355	0.845888	76.163	53.693	79.6758	44.3291
Pcdhb19	protocadherin beta 19	NM_053144	0.67524	47.8593	0.911218	0.439263	56.7995	30.2023	60.1063	44.3291
Slc24a3	sodium/potassium/calcium exchanger 3,	NM_053195	0.678207	129.018	1.19325	0.16316	138.126	60.4047	167.738	149.802
Fgf7	keratinocyte growth factor precursor,	NM_008008	0.681477	198.931	0.766483	0.596472	256.889	151.012	233.436	154.387
Mt2	metallothionein-2	NM_008630	0.683042	294.379	1.57496	-0.208874	326.597	109.623	343.864	397.433
Ankrd35	ankyrin repeat domain-containing protein 35,	NM_001081139	0.68358	22.9977	0.358677	1.00848	25.818	20.1349	30.752	15.2859
Tyw3	tRNA wybutosine-synthesizing protein 3 homolog	NM_172474	0.685151	44.8043	0.93104	0.439263	49.0541	25.7279	60.1063	44.3291
Ptpn14	tyrosine-protein phosphatase non-receptor type,	NM_008976	0.685487	2128.69	0.588962	0.782012	2567.6	1706.99	2681.02	1559.16
Dync1i1	cytoplasmic dynein 1 intermediate chain 1	NM_001191027	0.686198	21.0302	0.823345	0.549051	29.6906	16.7791	22.3651	15.2859
Gm216	hypothetical protein LOC241112,	NM_001033345	0.68926	37.8389	0.94364	0.43488	45.1814	23.4907	47.5259	35.1575
Enho	adropin precursor	NM_027147	0.690108	34.0298	0.715688	0.664528	47.7632	29.0837	36.3433	22.9288
B930041F14Rik	hypothetical protein LOC230991	NM_178699	0.690212	163.918	0.534249	0.846176	165.235	114.098	241.823	134.516
Cd274	programmed cell death 1 ligand 1 precursor	NM_021893	0.691254	20.1797	0.511529	0.870979	27.1089	19.0163	22.3651	12.2287
Cldn1	claudin-1	NM_016674	0.69422	43.4783	0.347537	1.0409	55.5086	43.6256	50.3215	24.4574
9030025P20Rik	hypothetical protein LOC100041574,	NM_001123370	0.694311	67.2527	0.669646	0.718976	65.8358	41.3884	100.643	61.1435
Gria3	glutamate receptor 3 precursor,	NM_016886	0.6984	1006.48	0.697625	0.699174	1418.7	874.749	1072.13	660.35
Pde8b	phosphodiesterase 8B isoform 1,	NM_001170669	0.699403	156.723	0.653357	0.745448	218.162	138.707	169.136	100.887
Phlda1	pleckstrin homology-like domain family A member	NM_009344	0.699645	210.584	0.439873	0.959417	259.47	191.281	258.597	132.987
AI854703	Mus musculus adult male hypothalamus cDNA, RIKEN full-length enriched library, clone:A230078L20 product:weakly similar to ZNF74=KRUPPEL-TYPE ZINC FINGER (22 KRUPPEL-RELATED ZINC FINGER PROTEIN) (FRAGMENT) [Homo sapiens], full insert sequence.	NR_027236	0.699791	16.8451	0.528602	0.870979	19.3635	13.4233	22.3651	12.2287
4833412C05Rik		NR_045954	0.699791	27.6172	0.206674	1.19291	32.2724	27.9651	34.9455	15.2859
Plau	urokinase-type plasminogen activator	NM_008873	0.700185	1001.71	0.646574	0.753795	1385.13	884.817	1090.3	646.593
Ercc5	DNA repair protein complementing XP-G cells	NM_011729	0.702171	639.357	0.62613	0.778212	844.247	546.998	736.651	429.533
Gdf10	bone morphogenetic protein 3B precursor	NM_145741	0.703099	26.8225	2.14527	-0.739075	29.6906	6.71163	26.5586	44.3291
Pik3r3	phosphatidylinositol 3-kinase regulatory subunit	NM_181585	0.703443	528.304	0.535907	0.870979	638.994	440.73	668.158	365.333
Gda	guanine deaminase,	NM_010266	0.707344	47.7387	0.543709	0.870979	61.9631	42.507	55.9128	30.5718
Gm13034	Mus musculus ES cells cDNA, RIKEN full-length enriched library, clone:C330003H09 product:weakly similar to SWI/SNF related [Mus musculus], full insert sequence.	NR_030771	0.707344	17.4979	1.20667	0.208014	5.16359	2.23721	33.5477	29.0432
Gm5069	RecName: Full=Glyceraldehyde-3-phosphate dehydrogenase; EC=1.2.1.12;	NR_003623	0.708035	75.3873	1.20667	0.209395	10.3272	4.47442	153.76	132.987
Murc	muscle-related coiled-coil protein	NM_026509	0.708119	48.2551	0.574406	0.841833	51.6359	34.6768	68.4932	38.2147
Ccdc68	coiled-coil domain-containing protein 68	NM_201362	0.708151	105.083	0.0250672	1.39124	105.854	104.03	152.362	58.0864
Gm16702		NR_045795	0.709345	22.138	0.759215	0.659475	28.3998	16.7791	26.5586	16.8145
Shc4	SHC-transforming protein 4,	NM_199022	0.709672	37.5634	0.74101	0.678334	54.2177	32.4395	39.139	24.4574
Atp6v0e2	V-type proton ATPase subunit e 2	NM_133764	0.713432	95.2688	0.678742	0.748122	111.017	69.3535	125.804	74.9008
Tmem80	transmembrane protein 80	NM_001141950	0.715226	81.8102	1.05858	0.371877	95.5264	45.8628	104.837	81.0152
Gpatch3	G patch domain-containing protein 3	NM_172876	0.715842	61.6265	0.682012	0.749673	73.5812	45.8628	79.6758	47.3862
Srsf12	serine/arginine-rich splicing factor 12	NM_177774	0.716567	30.3245	0.89473	0.538404	37.436	20.1349	37.7411	25.986
Ppbp	platelet basic protein	NM_023785	0.717138	62.029	1.23524	0.199033	65.8358	27.9651	82.4714	71.8436
Sema7a	semaphorin-7A precursor	NM_011352	0.719606	166.647	0.992549	0.446664	193.635	97.3186	216.662	158.973
Grk4	G protein-coupled receptor kinase 4 isoform 1	NM_019497	0.720112	37.43	0.984282	0.455941	46.4723	23.4907	46.1281	33.6289
Pde7b	cAMP-specific 3',5'-cyclic phosphodiesterase 7B	NM_013875	0.721403	58.048	1.27485	0.167961	83.9084	34.6768	60.1063	53.5006
Inhba	inhibin beta A chain precursor	NM_008380	0.721663	523.071	0.212223	1.2311	672.558	580.556	588.482	250.688
Car12	carbonic anhydrase 12 precursor,	NM_178396	0.722282	108.143	0.487856	0.956709	123.926	88.3698	145.373	74.9008
Rcan1	calcipressin-1 isoform 1	NM_001081549	0.722459	472.27	0.746276	0.698643	525.395	313.209	649.986	400.49
Pdk4	pyruvate dehydrogenase kinase, isozyme 4	NM_013743	0.723443	62.1613	0.206674	1.24021	67.1267	58.1675	86.6649	36.6861
Tmem181b-ps	SubName: Full=Predicted; SubName: Full=Transmembrane protein 181;	NR_033520	0.723628	440.978	0.630216	0.81704	512.486	331.107	587.084	333.232
Dach2	dachshund homolog 2 isoform 1,	NM_001142570	0.726024	32.9732	-0.0563604	1.50841	38.7269	40.2698	39.139	13.7573
Sgsm2	small G protein signaling modulator 2	NM_197943	0.727053	390.311	0.71888	0.735225	449.232	272.94	524.183	314.889
Tnfrsf11b	tumor necrosis factor receptor superfamily	NM_008764	0.727097	407.642	0.352603	1.10159	509.905	399.342	492.033	229.288
Bbc3	bcl-2-binding component 3	NM_133234	0.72772	268.612	0.368425	1.08702	255.598	197.993	422.142	198.716
Cobll1	cordon-bleu protein-like 1 isoform 2,	NM_027225	0.729568	203.915	0.998869	0.460267	274.961	137.588	233.436	169.673
Lrrc32	leucine rich repeat containing 32	NM_001113379	0.729673	3047.08	0.510959	0.948387	3462.19	2429.61	4147.33	2149.2
Pcdhb18	protocadherin beta 18	NM_053143	0.730101	28.1037	1.0298	0.430406	29.6906	14.5419	39.139	29.0432
Lancl3	lanC-like protein 3	NM_173414	0.731319	63.7404	0.749201	0.713438	86.4901	51.4558	72.6866	44.3291
Doc2b	double C2-like domain-containing protein beta	NM_007873	0.731856	23.17	0.528602	0.935109	25.818	17.8977	32.1499	16.8145
Astn2	astrotactin-2 isoform a,	NM_019514	0.734119	26.9353	0.704174	0.764064	30.9815	19.0163	36.3433	21.4002
Il18rap	interleukin-18 receptor accessory protein,	NM_010553	0.738903	55.9749	0.917167	0.560639	69.7085	36.914	69.891	47.3862
AI429214	hypothetical protein LOC621080	NM_001039220	0.740012	21.1917	0.917167	0.562857	23.2362	12.3047	29.3542	19.8716
Pisd-ps2	Mus musculus 0 day neonate head cDNA, RIKEN full-length enriched library, clone:4833419B01 product:unclassifiable, full insert sequence.	NR_003519	0.740173	104.866	1.32697	0.153379	129.09	51.4558	125.804	113.116
Blcap	bladder cancer-associated protein,	NM_016916	0.741594	456.628	0.533839	0.94935	534.432	369.14	608.052	314.889
Hist1h1c	histone H1.2	NM_015786	0.741614	583.87	0.548886	0.934341	739.684	505.609	715.684	374.504
Bcl2l1	bcl-2-like protein 1,	NM_009743	0.742331	603.201	0.655575	0.829087	704.83	447.442	806.542	453.991
2810008D09Rik	Mus musculus 10, 11 days embryo whole body cDNA, RIKEN full-length enriched library, clone:2810008D09 product:unclassifiable, full insert sequence.	NR_027059	0.742477	33.8358	0.701439	0.783516	40.0178	24.6093	44.7302	25.986
Ccin	calicin	NM_001002787	0.742869	25.2252	0.791637	0.694101	30.9815	17.8977	32.1499	19.8716
Ankrd1	ankyrin repeat domain-containing protein 1	NM_013468	0.743473	551.819	0.369892	1.11705	796.484	616.351	543.752	250.688
Fam49a	family with sequence similarity 49, member A	NM_001146119	0.744668	129.645	0.489074	1.00026	174.271	124.165	146.771	73.3722
Pcdhb16	protocadherin beta 16	NM_053141	0.74532	60.687	1.83116	-0.340525	95.5264	26.8465	53.1172	67.2579
Dyrk3	dual specificity	NM_145508	0.746345	55.7121	0.0637161	1.42897	61.9631	59.2861	74.0845	27.5146
Pcdhgb5	protocadherin gamma-B5	NM_033577	0.751075	48.7068	0.631172	0.870979	65.8358	42.507	55.9128	30.5718
Mmp13	collagenase 3 preproprotein	NM_008607	0.752093	257.911	1.24732	0.25687	371.779	156.605	273.973	229.288
Ralyl	RNA-binding Raly-like protein isoform a	NM_001163328	0.754258	20.4608	1.08114	0.427372	14.1999	6.71163	34.9455	25.986
3110056K07Rik		NR_045056	0.755306	27.2793	0.639633	0.870979	34.8542	22.3721	33.5477	18.3431
Tmem90b	transmembrane protein 90B	NM_001085521	0.755419	87.3312	0.224821	1.28602	103.272	88.3698	111.826	45.8576
Tfap2a	transcription factor AP-2-alpha isoform b,	NM_001122948	0.756364	53.0592	0.828162	0.684566	51.6359	29.0837	81.0736	50.4434
Mapkapk3	MAP kinase-activated protein kinase 3,	NM_178907	0.759459	322.9	0.877725	0.641192	423.414	230.433	388.594	249.16
Gtse1	G2 and S phase-expressed protein 1	NM_001168672	0.760476	614.417	0.374215	1.14674	682.885	526.863	859.659	388.261
3110062M04Rik	modulator of retrovirus infection homolog,	NM_001135611	0.762556	36.4678	1.20667	0.318438	49.0541	21.2535	41.9346	33.6289
C920006O11Rik		NR_040401	0.762556	22.1925	1.13956	0.385552	27.1089	12.3047	27.9564	21.4002
Rev1	DNA repair protein REV1,	NM_019570	0.762781	321.562	0.760814	0.764749	388.56	229.314	420.744	247.631
Bmper	BMP-binding endothelial regulator protein	NM_028472	0.763285	334.927	0.424265	1.1023	387.269	288.6	452.894	210.945
2310030G06Rik	hypothetical protein LOC66952	NM_025865	0.764557	21.2166	-0.0048301	1.53394	24.5271	24.6093	26.5586	9.17153
Zfp874a	zinc finger protein 874	NM_177712	0.766155	173.586	0.846886	0.685423	223.325	124.165	213.866	132.987
Mapk13	mitogen-activated protein kinase 13	NM_011950	0.767598	100.769	0.571958	0.963237	98.1082	65.9977	157.954	81.0152
Slc2a6	solute carrier family 2 (facilitated glucose	NM_172659	0.769966	34.5659	0.383552	1.15638	33.5633	25.7279	54.515	24.4574
Tmtc3	transmembrane and TPR repeat-containing protein	NM_001033332	0.777401	1493.9	0.624434	0.930367	2053.82	1332.26	1698.35	891.167
Evi2a	protein EVI2A precursor	NM_010161	0.77785	49.2041	1.15421	0.401494	69.7085	31.3209	54.515	41.2719
2610019F03Rik	hypothetical protein LOC72148,	NM_173744	0.779013	21.2559	0.898552	0.659475	27.1089	14.5419	26.5586	16.8145
Cmya5	cardiomyopathy-associated protein 5,	NM_023821	0.779706	50.8106	0.847132	0.712281	68.4176	38.0326	60.1063	36.6861
Aldh4a1	delta-1-pyrroline-5-carboxylate dehydrogenase,	NM_175438	0.780863	399.529	0.530512	1.03121	487.959	337.819	518.591	253.746
Gm2897	predicted gene 2897 isoform 1,	NM_001177714	0.78154	17.1237	-0.0734339	1.63651	18.0726	19.0163	23.7629	7.64294
Fst	follistatin,	NM_008046	0.782818	198.325	0.997221	0.568416	247.852	124.165	251.608	169.673
Procr	endothelial protein C receptor	NM_011171	0.782881	143.145	0.593697	0.972065	175.562	116.335	185.91	94.7725
Sh3rf3	SH3 domain-containing RING finger protein 3,	NM_172788	0.78409	165.688	1.57167	-0.0034902	219.453	73.8279	184.512	184.959
4930470H14Rik		NR_045764	0.788018	74.3345	0.642773	0.933263	89.0719	57.0489	99.2452	51.972
Fbxw9	F-box and WD-40 domain protein 9,	NM_026791	0.788964	454.692	0.733422	0.844507	548.632	329.988	603.858	336.289
Hist3h2a	histone H2A type 3	NM_178218	0.791839	134.141	0.933298	0.65038	179.435	93.9628	160.749	102.415
Aen	apoptosis-enhancing nuclease isoform 1	NM_026531	0.792147	1086.64	0.501012	1.08328	1287.03	909.426	1460.72	689.393
Cyfip2	cytoplasmic FMR1-interacting protein 2,	NM_133769	0.792306	55.9725	0.569244	1.01537	81.3266	54.8116	58.7084	29.0432
Polk	DNA polymerase kappa,	NM_012048	0.794949	596.097	0.47669	1.11321	748.721	538.049	750.629	346.99
Btg2	protein BTG2	NM_007570	0.79612	1699.85	0.586511	1.00573	2108.04	1403.85	2194.58	1092.94
Gabra4	gamma-aminobutyric acid receptor subunit alpha-4,	NM_010251	0.797892	32.5977	0.451787	1.144	41.3087	30.2023	40.5368	18.3431
Diras2	GTP-binding protein Di-Ras2	NM_001024474	0.799556	38.223	0.280675	1.31844	51.6359	42.507	41.9346	16.8145
Cd55	complement decay-accelerating factor,,	NM_010016	0.806059	277.87	1.4001	0.212016	339.506	128.64	345.262	298.075
Nipal1	magnesium transporter NIPA3	NM_001081205	0.808078	123.417	1.0508	0.565353	192.344	92.8442	124.406	84.0724
Ephx1	epoxide hydrolase 1,	NM_010145	0.80885	1761.74	0.644525	0.973174	2002.18	1280.8	2493.71	1270.26
D130017N08Rik	Mus musculus 0 day neonate thymus cDNA, RIKEN full-length enriched library, clone:A430078P11 product:unclassifiable, full insert sequence.	NR_015486	0.809773	21.2014	0.578643	1.0409	28.3998	19.0163	25.1608	12.2287
Btbd19	Mus musculus adult male urinary bladder cDNA, RIKEN full-length enriched library, clone:9530048O09 product:unclassifiable, full insert sequence.	NR_024078	0.81148	203.595	0.779462	0.843498	228.489	133.114	290.747	162.03
Pbp2	phosphatidylethanolamine-binding protein 2	NM_029595	0.813318	27.3201	-0.191875	1.81851	28.3998	32.4395	37.7411	10.7001
Homer3	homer protein homolog 3 isoform 1	NM_001146153	0.81466	522.725	0.80057	0.828751	627.376	360.191	705.899	397.433
Wdfy1	WD repeat and FYVE domain containing 1 isoform,	NM_001111279	0.814854	463.199	1.29576	0.333951	862.32	351.242	356.444	282.789
Dach1	dachshund homolog 1 isoform 1	NM_007826	0.817023	26.5231	1.5286	0.105444	38.7269	13.4233	27.9564	25.986
Phlda3	pleckstrin homology-like domain family A member	NM_013750	0.820758	2003.82	0.609753	1.03176	2171.29	1422.87	2968.97	1452.16
Adora2b	adenosine receptor A2b	NM_007413	0.820861	148.698	0.419668	1.22205	197.507	147.656	174.728	74.9008
Kank3	KN motif and ankyrin repeat domain-containing,	NM_030697	0.821037	96.0701	0.85053	0.791544	96.8173	53.693	148.169	85.6009
Kcnd2	potassium voltage-gated channel subfamily D	NM_019697	0.825551	46.2056	0.69766	0.953441	67.1267	41.3884	50.3215	25.986
Sdpr	serum deprivation-response protein	NM_138741	0.831059	1789.29	0.521206	1.14091	2260.36	1575	2285.44	1036.38
Htr2a	5-hydroxytryptamine receptor 2A	NM_172812	0.8311	235.505	0.548861	1.11334	324.015	221.484	271.177	125.344
Bbs10	Bardet-Biedl syndrome 10 protein homolog	NM_027914	0.835114	38.4724	0.94364	0.726589	45.1814	23.4907	53.1172	32.1004
Angptl4	angiopoietin-related protein 4	NM_020581	0.838146	320.97	1.4024	0.273893	345.961	130.877	441.711	365.333
Ugt1a6a	UDP-glucuronosyltransferase 1-6 precursor,	NM_145079	0.839191	24.6659	0.984282	0.694101	30.9815	15.6605	32.1499	19.8716
Tnfrsf10b	tumor necrosis factor receptor superfamily,	NM_020275	0.840053	738.272	0.641833	1.03827	932.028	597.335	957.507	466.219
Negr1	neuronal growth regulator 1 isoform b	NM_177274	0.842193	31.325	1.10714	0.577248	36.1451	16.7791	43.3324	29.0432
Scara5	scavenger receptor class A member 5 isoform 2	NM_001168318	0.84285	46.0359	2.63963	-0.953934	34.8542	5.59303	48.9237	94.7725
Gm13152	hypothetical protein LOC195531	NM_001039209	0.844305	33.5012	0.554597	1.13401	36.1451	24.6093	50.3215	22.9288
4930429B21Rik	SubName: Full=Putative uncharacterized protein; SubName: Full=RIKEN cDNA 4930429B21;	NR_027966	0.844835	61.9905	0.614332	1.07534	83.9084	54.8116	74.0845	35.1575
2310042D19Rik	hypothetical protein LOC74183	NM_172417	0.851072	31.8233	0.621712	1.08043	30.9815	20.1349	51.7193	24.4574
Lrrn4cl	LRRN4 C-terminal-like protein precursor,	NM_001013019	0.852986	99.8133	0.893887	0.812085	122.635	65.9977	134.191	76.4294
Lrrc7	leucine-rich repeat-containing protein 7,	NM_001081358	0.853822	61.4802	0.749201	0.958442	86.4901	51.4558	71.2888	36.6861
Cpped1	calcineurin-like phosphoesterase,	NM_146067	0.854597	566.977	0.752697	0.956497	684.176	406.054	777.188	400.49
F420014N23Rik		NR_045715	0.856302	19.3311	1.29414	0.418467	21.9453	8.94884	26.5586	19.8716
Trim11	E3 ubiquitin-protein ligase TRIM11,	NM_053168	0.858589	408.554	0.702529	1.01465	466.014	286.363	589.88	291.96
Cxcl15	C-X-C motif chemokine 15 precursor	NM_011339	0.862813	31.9857	2.15421	-0.428581	34.8542	7.83024	36.3433	48.9148
Pcdhgc5	protocadherin gamma subfamily C, 5	NM_033583	0.867947	263.7	0.509435	1.22646	313.688	220.365	364.831	155.916
Zfp365	protein ZNF365,	NM_178679	0.869812	386.468	0.751728	0.987897	529.268	314.328	466.872	235.403
Nipal4	magnesium transporter NIPA4	NM_172524	0.870088	109.432	0.561769	1.17841	141.999	96.2	138.384	61.1435
Agtr2	type-2 angiotensin II receptor	NM_007429	0.873298	492.202	1.54949	0.197107	628.667	214.772	601.063	524.306
Slc2a9	solute carrier family 2, member 9 isoform 4	NM_145559	0.873752	19.8581	1.3911	0.356406	32.2724	12.3047	19.5695	15.2859
Zfp52	zinc finger protein 52	NM_144515	0.876599	318.245	0.639859	1.11334	413.087	265.109	406.766	188.016
Cdc42bpg	serine/threonine-protein kinase MRCK gamma	NM_001033342	0.878906	612.062	0.767453	0.990358	725.485	426.189	862.455	434.119
Cdkl2	cyclin-dependent kinase-like 2 isoform 1,	NM_016912	0.879331	56.4889	0.767389	0.991273	76.163	44.7442	69.891	35.1575
Il11	interleukin-11 precursor	NM_008350	0.881076	22.4417	-0.278753	2.0409	19.3635	23.4907	37.7411	9.17153
Rbp4	retinol-binding protein 4 isoform 1	NM_001159487	0.882118	25.6484	0.506234	1.258	20.6544	14.5419	47.5259	19.8716
Cdh13	cadherin-13 precursor,	NM_019707	0.883896	138.966	1.12575	0.642038	134.253	61.5233	219.458	140.63
F830016B08Rik	interferon-inducible GTPase-like	NM_001101475	0.884594	18.7439	0.972209	0.796978	21.9453	11.1861	26.5586	15.2859
Ak1	adenylate kinase isoenzyme 1 isoform 2	NM_001198792	0.885071	1403.19	0.477663	1.29248	1643.31	1180.13	1980.71	808.623
Efemp1	EGF-containing fibulin-like extracellular matrix	NM_146015	0.887119	583.133	1.29348	0.48076	707.412	288.6	778.586	557.935
A230072C01Rik	Mus musculus 0 day neonate head cDNA, RIKEN full-length enriched library, clone:4833404H03 product:unclassifiable, full insert sequence.	NR_027446	0.894073	20.2279	0.791637	0.99651	19.3635	11.1861	33.5477	16.8145
9030617O03Rik	hypothetical protein LOC217830 precursor,	NM_145448	0.8977	426.634	0.577971	1.21743	489.25	327.751	622.03	267.503
4732491K20Rik		NR_045290	0.901273	19.5131	1.01403	0.788517	27.1089	13.4233	23.7629	13.7573
Ptgs2	prostaglandin G/H synthase 2	NM_011198	0.903171	1642.49	0.668952	1.13739	2537.9	1596.25	1674.59	761.237
Man1a	mannosyl-oligosaccharide 1,2-alpha-mannosidase,	NM_008548	0.907642	752.771	0.887081	0.928204	957.846	517.914	1006.43	528.892
Fas	tumor necrosis factor receptor superfamily	NM_007987	0.908216	154.268	0.870492	0.945941	182.017	99.5558	220.856	114.644
Sema3d	semaphorin-3D precursor,	NM_028882	0.91034	69.9995	2.12867	-0.307991	92.9446	21.2535	74.0845	91.7153
Epha2	ephrin type-A receptor 2 precursor	NM_010139	0.911755	397.815	0.52485	1.29866	495.705	344.53	533.967	217.06
Mmp15	matrix metalloproteinase-15 precursor	NM_008609	0.91492	40.722	0.270804	1.55903	29.6906	24.6093	81.0736	27.5146
Pisd-ps1		NR_003517	0.91583	799.711	1.36312	0.468541	1306.39	507.847	803.747	580.864
C130083M11Rik		NR_040717	0.925394	68.2529	1.06727	0.783516	89.0719	42.507	89.4605	51.972
Kdm5d	lysine-specific demethylase 5D,	NM_011419	0.926017	216.623	-7.33636	9.18839	2.5818	417.24	445.905	0.764294
Gabrb1	gamma-aminobutyric acid receptor subunit beta-1	NM_008069	0.930962	28.9991	0.405983	1.45594	40.0178	30.2023	33.5477	12.2287
Trp53inp1	tumor protein p53-inducible nuclear protein 1	NM_021897	0.932042	2974.45	0.746429	1.11765	3954.02	2356.9	3824.44	1762.46
Dpyd	dihydropyrimidine dehydrogenase [NADP+]	NM_170778	0.932622	26.851	1.5286	0.336642	25.818	8.94884	40.5368	32.1004
Coro6	coronin-6 isoform B,	NM_139130	0.933074	18.9374	0.99517	0.870979	24.5271	12.3047	25.1608	13.7573
Mmp3	stromelysin-1 preproprotein	NM_010809	0.934753	404.174	1.35642	0.513085	458.269	178.977	575.902	403.547
Prodh	proline dehydrogenase, mitochondrial	NM_011172	0.937805	18.2173	1.29414	0.581472	21.9453	8.94884	25.1608	16.8145
Grb14	growth factor receptor-bound protein 14	NM_016719	0.938683	866.388	0.457618	1.41975	1043.05	759.533	1210.51	452.462
Hlf	hepatic leukemia factor,	NM_172563	0.942504	21.7357	1.59899	0.286016	27.1089	8.94884	27.9564	22.9288
2300009A05Rik	hypothetical protein LOC69478,	NM_027090	0.94431	28.9627	0.958746	0.929873	41.3087	21.2535	34.9455	18.3431
R74862	Mus musculus 12 days embryo embryonic body between diaphragm region and neck cDNA, RIKEN full-length enriched library, clone:9430050L03 product:unclassifiable, full insert sequence.	NR_015529	0.945097	36.2984	0.858751	1.03144	42.5996	23.4907	53.1172	25.986
9930013L23Rik	KIAA1199 homolog precursor,	NM_030728	0.945502	1034.9	0.770997	1.12001	1343.82	787.498	1375.46	632.836
Grem1	gremlin-1 precursor	NM_011824	0.945559	450.185	0.775517	1.1156	574.449	335.582	609.45	281.26
Nsun7	putative methyltransferase NSUN7,	NM_027602	0.949827	20.9774	1.66611	0.233549	28.3998	8.94884	25.1608	21.4002
Ccdc62	coiled-coil domain containing 62	NM_001134767	0.951606	31.9644	1.15776	0.745448	37.436	16.7791	46.1281	27.5146
Nell2	protein kinase C-binding protein NELL2,	NM_016743	0.953105	74.9468	1.4813	0.424915	96.8173	34.6768	96.4496	71.8436
Trim7	tripartite motif-containing protein 7	NM_053166	0.958649	107.284	1.09976	0.81754	134.253	62.6419	148.169	84.0724
2200002D01Rik	HAI-2 related small protein	NM_028179	0.960543	33.6887	0.541093	1.37999	37.436	25.7279	51.7193	19.8716
Abca6	ATP-binding cassette sub-family A member 6	NM_001166556	0.960595	19.0704	0.124212	1.79698	21.9453	20.1349	26.5586	7.64294
Il1rl1	interleukin-1 receptor-like 1 isoform b,	NM_010743	0.966945	2412.59	1.0926	0.841294	3074.92	1441.88	3294.66	1838.89
Slitrk6	SLIT and NTRK-like protein 6 precursor	NM_175499	0.97086	68.231	1.0942	0.84752	95.5264	44.7442	85.267	47.3862
Ccng1	cyclin-G1	NM_009831	0.972592	8187.6	0.620885	1.3243	11260.5	7322.39	10124.4	4043.12
Pmaip1	phorbol-12-myristate-13-acetate-induced protein	NM_021451	0.973427	1075.78	0.495472	1.45138	1458.71	1034.71	1325.13	484.562
Cd40	tumor necrosis factor receptor superfamily	NM_170702	0.97348	34.328	0.121785	1.82518	42.5996	39.1512	43.3324	12.2287
Ereg	proepiregulin preproprotein	NM_007950	0.97376	201.571	1.24849	0.699026	316.27	133.114	220.856	136.044
Rora	nuclear receptor ROR-alpha,	NM_013646	0.978679	39.1335	1.08638	0.870979	59.3813	27.9651	44.7302	24.4574
Fdx1l	adrenodoxin-like protein, mitochondrial	NM_001039824	0.981088	17.3287	0.676159	1.28602	23.2362	14.5419	22.3651	9.17153
Prkaa2	5'-AMP-activated protein kinase catalytic	NM_178143	0.982156	29.8436	0.562818	1.40149	41.3087	27.9651	36.3433	13.7573
Cacnb2	voltage-dependent L-type calcium channel subunit,	NM_023116	0.985369	20.5908	2.09976	-0.129021	33.5633	7.83024	19.5695	21.4002
Stard6	stAR-related lipid transfer protein 6,	NM_029019	0.985369	28.3124	1.20667	0.764064	38.7269	16.7791	36.3433	21.4002
Pcdh17	protocadherin 17 precursor,	NM_001013753	0.985929	28.3195	1.74724	0.224616	41.3087	12.3047	32.1499	27.5146
Map3k15	mitogen-activated protein kinase kinase kinase	NM_001163085	0.987074	22.2449	0.965666	1.00848	28.3998	14.5419	30.752	15.2859
Arap2	arf-GAP with Rho-GAP domain, ANK repeat and PH	NM_178407	0.987181	290.708	0.781455	1.19291	455.687	265.109	307.52	134.516
Slc35d1	solute carrier family 35 (UDP-glucuronic,	NM_177732	0.987572	128.086	1.0167	0.958442	174.271	86.1326	166.341	85.6009
Rgs16	regulator of G-protein signaling 16	NM_011267	0.992095	302.473	0.479885	1.5043	404.051	289.719	381.605	134.516
Krt19	keratin, type I cytoskeletal 19	NM_008471	0.992272	54.4801	0.419668	1.56488	65.8358	49.2186	76.8801	25.986
C630043F03Rik	Mus musculus adult male hypothalamus cDNA, RIKEN full-length enriched library, clone:A230098M10 product:unclassifiable, full insert sequence.	NR_027923	0.994324	64.7214	1.49618	0.492467	85.1993	30.2023	83.8692	59.6149
Pcdhga9	protocadherin gamma subfamily A, 9	NM_033592	0.995095	33.4058	1.20667	0.783516	43.8905	19.0163	44.7302	25.986
Icam1	intercellular adhesion molecule 1 precursor	NM_010493	0.997579	175.182	1.16768	0.827477	188.471	83.8954	273.973	154.387
Eda2r	tumor necrosis factor receptor superfamily	NM_001161433	1.00165	1045.19	0.716754	1.28654	1478.08	899.358	1279.01	524.306
Inhbb	inhibin beta B chain precursor	NM_008381	1.00172	668.482	0.243262	1.76018	773.248	653.265	963.098	284.317
Sync	syncoilin,	NM_023485	1.00848	73.8985	0.976061	1.0409	96.8173	49.2186	100.643	48.9148
Cpeb3	cytoplasmic polyadenylation element-binding,	NM_198300	1.01383	36.8744	1.10938	0.918285	55.5086	25.7279	43.3324	22.9288
AI414108	Mus musculus adult male urinary bladder cDNA, RIKEN full-length enriched library, clone:9530025K22 product:Warning: possibly chimeric clone, full insert sequence.	NR_027907	1.01453	80.5822	0.714469	1.31459	117.472	71.5907	95.0518	38.2147
Lrrn1	leucine-rich repeat neuronal protein 1	NM_008516	1.01887	45.7681	1.76467	0.273077	68.4176	20.1349	51.7193	42.8005
H2afj	histone H2A.J	NM_177688	1.02116	383.766	0.968063	1.07426	538.304	275.177	489.237	232.345
Nmnat2	nicotinamide mononucleotide adenylyltransferase	NM_175460	1.02482	30.922	1.5937	0.455941	43.8905	14.5419	37.7411	27.5146
Penk	proenkephalin-A,	NM_001002927	1.02957	247.361	2.34183	-0.282701	158.78	31.3209	360.638	438.705
Pgbd1	piggyBac transposable element derived 1 isoform	NM_001162920	1.03127	17.0223	0.869639	1.19291	24.5271	13.4233	20.9673	9.17153
Dapk1	death-associated protein kinase 1	NM_029653	1.03436	455.838	1.1709	0.897821	617.049	274.058	606.654	325.589
Pamr1	inactive serine protease PAMR1 precursor,	NM_173749	1.03815	65.417	1.06331	1.013	86.4901	41.3884	89.4605	44.3291
Ptp4a3	protein tyrosine phosphatase type IVA 3 isoform,	NM_008975	1.0394	612.822	0.737189	1.34161	704.83	422.833	949.12	374.504
Cdh6	cadherin-6 precursor	NM_007666	1.04216	26.7385	1.99095	0.0933713	40.0178	10.0674	29.3542	27.5146
Hmgcll1	probable 3-hydroxymethyl-3-methylglutaryl-CoA,	NM_173731	1.04749	43.9828	0.756871	1.3381	52.9268	31.3209	65.6975	25.986
2500004C02Rik		NR_040318	1.05956	16.8191	1.58519	0.533944	16.7817	5.59303	26.5586	18.3431
Gdf6	growth/differentiation factor 6 precursor	NM_013526	1.06414	30.4908	1.39932	0.72896	41.3087	15.6605	40.5368	24.4574
Slc19a2	thiamine transporter 1,	NM_054087	1.07013	705.982	0.903145	1.23711	937.192	501.135	972.883	412.719
Serpine2	glia-derived nexin precursor,	NM_009255	1.07164	2312.75	0.853648	1.28963	2914.85	1613.03	3351.97	1371.14
Kcnj4	inward rectifier potassium channel 4	NM_008427	1.08538	29.8061	0.814357	1.35641	41.3087	23.4907	39.139	15.2859
Dcxr	L-xylulose reductase	NM_026428	1.09051	253.942	0.867404	1.31362	277.543	152.13	417.948	168.145
Slc16a12	monocarboxylate transporter 12	NM_172838	1.09379	31.9322	1.41613	0.771443	47.7632	17.8977	39.139	22.9288
Lif	leukemia inhibitory factor isoform a	NM_008501	1.0951	287.65	0.862584	1.32762	416.96	229.314	360.638	143.687
Lrrtm3	leucine-rich repeat transmembrane neuronal,	NM_178678	1.10879	18.7974	3.01403	-0.796446	9.03628	1.11861	23.7629	41.2719
Cdkn1a	cyclin-dependent kinase inhibitor 1	NM_001111099	1.1145	4816.94	0.618245	1.61076	5903.28	3845.76	7170.82	2347.91
Gabrb2	gamma-aminobutyric acid receptor subunit beta-2,	NM_008070	1.11689	24.9778	1.46971	0.764064	30.9815	11.1861	36.3433	21.4002
Esr1	estrogen receptor,	NM_007956	1.1276	16.7705	1.64725	0.607945	24.5271	7.83024	20.9673	13.7573
Cox6b2	cytochrome c oxidase subunit 6B2 isoform 2	NM_183406	1.13132	125.012	0.593697	1.66894	131.672	87.2512	213.866	67.2579
Sprr2k	small proline-rich protein 2K	NM_011477	1.13977	34.4073	0.152226	2.12732	33.5633	30.2023	60.1063	13.7573
Krt20	keratin, type I cytoskeletal 20	NM_023256	1.14355	33.774	0.0941993	2.19291	47.7632	44.7442	34.9455	7.64294
Anxa8	annexin A8,	NM_013473	1.15035	201.728	1.61193	0.688776	253.016	82.7768	290.747	180.373
Mcpt8	mast cell protease 8 precursor	NM_008572	1.15151	47.5291	0.0585754	2.24444	47.7632	45.8628	79.6758	16.8145
Lrrc39	leucine-rich repeat-containing protein 39	NM_175413	1.15735	18.3079	1.30621	1.00848	19.3635	7.83024	30.752	15.2859
Thrb	thyroid hormone receptor beta isoform 1,	NM_001113417	1.16279	16.4678	0.647247	1.67833	24.5271	15.6605	19.5695	6.11435
Gzme	granzyme E precursor	NM_010373	1.1793	23.5236	0.317705	2.0409	34.8542	27.9651	25.1608	6.11435
Slc22a18	solute carrier family 22 member 18	NM_008767	1.18843	19.252	2.59899	-0.22213	27.1089	4.47442	20.9673	24.4574
Col10a1	collagen alpha-1(X) chain precursor	NM_009925	1.22651	201.076	0.663881	1.78914	209.125	131.995	359.24	103.944
Crip2	cysteine-rich protein 2	NM_024223	1.23818	378.238	0.682544	1.79381	427.287	266.228	636.008	183.431
Foxg1	forkhead box protein G1,	NM_008241	1.2479	32.9134	0.477976	2.01782	45.1814	32.4395	43.3324	10.7001
9230114K14Rik	Mus musculus 9 days embryo whole body cDNA, RIKEN full-length enriched library, clone:D030041E15 product:unclassifiable, full insert sequence.	NR_015537	1.26063	122.085	1.06532	1.45594	175.562	83.8954	167.738	61.1435
Rgs5	regulator of G-protein signaling 5	NM_009063	1.27199	25.1918	1.08803	1.45594	45.1814	21.2535	25.1608	9.17153
Rnf207	RING finger protein 207,	NM_001033489	1.27399	16.0422	0.429066	2.11891	18.0726	13.4233	26.5586	6.11435
Lrdd	leucine-rich repeat and death domain-containing,	NM_022654	1.28455	236.333	0.952699	1.61641	274.961	142.063	398.379	129.93
Sncg	gamma-synuclein	NM_011430	1.28475	45.8924	1.20667	1.36283	67.1267	29.0837	62.9019	24.4574
Mdm2	E3 ubiquitin-protein ligase Mdm2	NM_010786	1.28624	2188.94	1.01295	1.55953	3018.12	1495.57	3167.46	1074.6
Slc16a9	monocarboxylate transporter 9,	NM_025807	1.29775	18.0115	1.3766	1.2189	11.6181	4.47442	39.139	16.8145
BC100451	differential display clone 8,	NM_021440	1.29811	26.7655	0.647247	1.94898	24.5271	15.6605	53.1172	13.7573
Rprm	protein reprimo	NM_023396	1.3159	68.6334	1.57441	1.05739	103.272	34.6768	92.2561	44.3291
Igsf9b	immunoglobulin superfamily, member 9B isoform 1	NM_001129787	1.31601	47.9944	0.969635	1.66239	72.2903	36.914	62.9019	19.8716
Mab21l3	hypothetical protein LOC242125	NM_172295	1.32365	34.5462	1.86379	0.783516	52.9268	14.5419	44.7302	25.986
Hist2h3c1	histone H3.2,	NM_178216	1.32556	25.9062	1.04318	1.60794	32.2724	15.6605	41.9346	13.7573
Eci3	hypothetical protein LOC69123	NM_026947	1.33928	17.6364	2.01403	0.664528	9.03628	2.23721	36.3433	22.9288
Prg4	proteoglycan 4 isoform 2	NM_001110146	1.3493	64.3892	1.60522	1.09337	74.8721	24.6093	107.632	50.4434
Ano1	anoctamin-1,	NM_178642	1.38762	96.3737	1.6026	1.17263	129.09	42.507	148.169	65.7293
Cadm4	cell adhesion molecule 4 precursor	NM_153112	1.39145	18.8926	0.00504015	2.77787	25.818	25.7279	20.9673	3.05718
Serpinb9b	serine (or cysteine) proteinase inhibitor, clade	NM_011452	1.41519	42.405	0.444834	2.38555	59.3813	43.6256	55.9128	10.7001
Fosl1	fos-related antigen 1	NM_010235	1.44173	28.4765	0.912943	1.97051	40.0178	21.2535	41.9346	10.7001
Prrg4	transmembrane gamma-carboxyglutamic acid protein,	NM_178695	1.5115	144.4	0.996751	2.02626	214.289	107.386	205.48	50.4434
Fam124a		NM_001243857	1.51204	37.3277	2.41613	0.607945	47.7632	8.94884	55.9128	36.6861
Cd80	T-lymphocyte activation antigen CD80 precursor,	NM_009855	1.5473	200.315	0.823345	2.27126	267.216	151.012	317.305	65.7293
Tbc1d2	TBC1 domain family, member 2	NM_198664	1.56775	184.743	1.07384	2.06166	254.307	120.809	293.542	70.3151
Ano3	anoctamin-3 isoform 1	NM_001081556	1.57937	212.103	1.38828	1.77045	360.16	137.588	271.177	79.4866
Angptl7	angiopoietin-related protein 7 precursor	NM_001039554	1.65304	206.691	1.80707	1.49901	242.689	69.3535	380.207	134.516
Tnfrsf26	tumor necrosis factor receptor superfamily	NM_175649	1.68569	20.8546	-0.747522	4.11891	20.6544	34.6768	26.5586	1.52859
Ptprv	receptor-type tyrosine-protein phosphatase V	NM_007955	1.73178	320.818	1.61731	1.84626	422.124	137.588	566.117	157.445
Olr1	oxidized low-density lipoprotein receptor 1	NM_138648	1.7769	19.6787	1.46043	2.09337	40.0178	14.5419	19.5695	4.58576
Plin4	perilipin-4	NM_020568	1.7844	19.9483	2.40831	1.16049	29.6906	5.59303	30.752	13.7573
Celf5	CUG-BP- and ETR-3-like factor 5,	NM_176954	1.78604	79.3766	1.26253	2.30955	101.981	42.507	143.975	29.0432
Cadm2	cell adhesion molecule 2 isoform 2	NM_001145977	1.79799	20.5714	2.08114	1.51484	28.3998	6.71163	34.9455	12.2287
1700007K13Rik	hypothetical protein LOC69327	NM_027040	1.83131	40.2605	1.79164	1.87098	69.7085	20.1349	55.9128	15.2859
Klrg2	killer cell lectin-like receptor subfamily G	NM_001033171	1.88577	16.0515	-0.558861	4.33041	12.909	19.0163	30.752	1.52859
Cpz	carboxypeptidase Z precursor	NM_153107	1.93728	31.7802	2.46301	1.41155	55.5086	10.0674	44.7302	16.8145
Anks1b	ankyrin repeat and sterile alpha motif	NM_181398	2.01247	35.0216	1.65146	2.37348	63.254	20.1349	47.5259	9.17153
Perp	p53 apoptosis effector related to PMP-22	NM_022032	2.12533	56.6453	1.95084	2.29982	86.4901	22.3721	97.8474	19.8716
Klhdc7a	kelch domain-containing protein 7A	NM_173427	3.24775	17.1703	2.86964	3.62587	24.5271	3.35582	37.7411	3.05718
