# Supplementary material for: Conditional inactivation of PDCD2 induces p53 activation and cell cycle arrest
Source: Biol Open. 2014 Aug 22;3(9):821–31. doi: 10.1242/bio.20148326 (PMC4163659; doi:10.1242/bio.20148326)
Supplement: Supplementary Material [file supp_bio.20148326_Table_S4.xlsx]

## Sheet: FloxWt-Ribo-_886_DifGenes
Gene	desc	refGene	log2(Flox/WT)_Ribo-	Mean_Expr-Ribo	log2(Flox/WT)_Ribo-1	log2(Flox/WT)_Ribo-2	r-FxTm-1	r-WtTm-1	r-FxTm-2	r-WtTm-2
Ly86	lymphocyte antigen 86 precursor	NM_010745	-1.66146	16.1184	-1.10684	-2.21609	12.2469	26.3766	4.57824	21.272
Hist1h2bk	histone H2B type 1-K	NM_175665	-1.59367	34.7592	-1.46238	-1.72495	25.4736	70.1957	10.0721	33.2953
Kif23	kinesin family member 23,	NM_024245	-1.58837	58.9826	-1.07168	-2.10506	33.8015	71.0466	24.7225	106.36
Espl1	separin,	NM_001014976	-1.56972	69.9599	-1.44692	-1.69253	38.7002	105.506	32.0477	103.585
Hist1h3b	histone H3.2	NM_178203	-1.53745	72.3937	-1.64541	-1.42949	43.1091	134.861	30.2164	81.3884
Hist1h2bm	histone H2B type 1-M	NM_178200	-1.53684	43.9245	-1.55672	-1.51696	39.1901	115.291	5.49389	15.7228
Ankle1	ankyrin repeat and LEM domain containing 1,	NM_172756	-1.53274	27.2724	-1.43805	-1.62743	12.2469	33.1834	15.566	48.0932
Plk1	serine/threonine-protein kinase PLK1,	NM_011121	-1.53013	139.03	-1.44774	-1.61253	76.4207	208.46	66.8423	204.396
Cdc6	cell division control protein 6 homolog isoform	NM_001025779	-1.52087	87.9704	-1.68779	-1.35394	45.5585	146.773	44.8667	114.684
E2f2	transcription factor E2F2	NM_177733	-1.50067	21.9929	-0.816964	-2.18438	17.1457	30.2054	7.32518	33.2953
Brip1	Fanconi anemia group J protein homolog,	NM_178309	-1.50055	110.426	-1.50478	-1.49632	62.2143	176.553	53.1076	149.829
Lcp2	lymphocyte cytosolic protein 2,	NM_010696	-1.49981	22.535	-0.352893	-2.64672	24.9837	31.9071	4.57824	28.6709
Kif14	kinesin-like protein KIF14	NM_001081258	-1.49536	142.078	-1.37055	-1.62018	86.7081	224.201	63.1797	194.222
Brca1	breast cancer type 1 susceptibility protein,	NM_009764	-1.49148	131.527	-1.49619	-1.48676	72.9915	205.907	65.011	182.199
Neil3	endonuclease 8-like 3	NM_146208	-1.49113	56.8484	-1.4164	-1.56587	33.3116	88.9146	26.5538	78.6138
Cenpf	centromere protein F,	NM_001081363	-1.48982	480.345	-1.23523	-1.74441	303.233	713.869	207.852	696.426
Esco2	N-acetyltransferase ESCO2	NM_028039	-1.48824	112.44	-1.26812	-1.70835	73.4814	176.978	46.698	152.603
Rad54b	fibrinogen silencer-binding protein	NM_001039556	-1.48588	27.8404	-1.33839	-1.63337	16.6558	42.1174	12.8191	39.7693
Mki67	antigen KI-67	NM_001081117	-1.46424	1337.76	-1.27506	-1.65342	817.603	1978.67	616.231	1938.52
Slfn9	schlafen 9,	NM_172796	-1.45776	212.874	-1.42996	-1.48557	114.631	308.861	112.625	315.38
Fam132b	hypothetical protein LOC227358 precursor	NM_173395	-1.45525	19.3447	-2.481	-0.429493	6.85827	38.2886	13.7347	18.4974
Eme1	crossover junction endonuclease EME1	NM_177752	-1.452	47.4847	-1.12771	-1.7763	30.3723	66.3668	21.0599	72.1397
Aspm	abnormal spindle-like microcephaly-associated,	NM_009791	-1.43271	261.966	-1.12089	-1.74453	171.947	373.952	115.372	386.595
Pbk	lymphokine-activated killer T-cell-originated	NM_023209	-1.39785	108.041	-1.39878	-1.39693	67.6029	178.255	51.2763	135.031
Fam64a	family with sequence similarity 64, member A	NM_144526	-1.39574	99.2712	-1.5081	-1.28339	53.3965	151.878	55.8545	135.956
Clspn	claspin,	NM_175554	-1.39375	73.9944	-1.53698	-1.25052	40.1698	116.567	41.2042	98.0361
Polq	DNA polymerase theta isoform 2,	NM_001159369	-1.37869	45.3301	-1.49499	-1.26238	27.9229	78.7043	21.9755	52.7175
Gas2l3	GAS2-like protein 3	NM_001079876	-1.36959	133.194	-1.23623	-1.50296	88.6676	208.885	61.3484	173.875
Mcm10	protein MCM10 homolog,	NM_027290	-1.36955	96.3006	-1.51209	-1.227	49.9674	142.519	57.6858	135.031
Aurkb	serine/threonine-protein kinase 12	NM_011496	-1.36421	164.579	-1.48746	-1.24096	92.0967	258.235	91.5648	216.419
Xlr3b	X-linked lymphocyte-regulated protein 3B	NM_001081643	-1.35571	23.6485	1.41851	-4.12993	31.8419	11.912	2.74694	48.0932
2810417H13Rik	PCNA-associated factor	NM_026515	-1.34472	534.846	-1.49201	-1.19743	309.602	870.852	291.176	667.755
Casc5	protein CASC5,	NM_029617	-1.34177	314.711	-1.35389	-1.32966	198.4	507.111	157.491	395.844
Ckap2l	cytoskeleton-associated protein 2-like,	NM_181589	-1.32665	31.3727	-0.966425	-1.68688	21.5546	42.1174	14.6504	47.1683
Mybl2	myb-related protein B	NM_008652	-1.30768	115.178	-1.30629	-1.30908	73.9713	182.934	58.6015	145.204
Hist1h3g	histone H3.1	NM_145073	-1.3051	201.821	-1.77131	-0.838884	127.368	434.788	87.9022	157.228
Hist1h1a	histone H1.1	NM_030609	-1.30342	1078.99	-1.40441	-1.20243	590.791	1563.88	654.688	1506.61
Lonrf3	LON peptidase N-terminal domain and RING finger,	NM_028894	-1.30281	43.8681	-1.10083	-1.50478	32.3318	69.3448	19.2286	54.5672
Mcm5	DNA replication licensing factor MCM5,	NM_008566	-1.29767	357.772	-1.31445	-1.28089	219.465	545.825	194.117	471.683
Kif11	kinesin-like protein KIF11	NM_010615	-1.28774	579.193	-1.2058	-1.36967	386.022	890.422	290.26	750.068
Top2a	DNA topoisomerase 2-alpha,	NM_011623	-1.28255	1746.59	-1.13854	-1.42656	1207.54	2658.5	846.059	2274.25
E2f8	transcription factor E2F8,	NM_001013368	-1.28171	65.13	-0.734513	-1.8289	52.4167	87.2128	26.5538	94.3366
Ercc6l	DNA excision repair protein ERCC-6-like	NM_146235	-1.27227	213.538	-1.26394	-1.2806	144.024	345.873	106.215	258.038
Kif20b	kinesin-like protein KIF20B,	NM_183046	-1.2711	310.058	-1.27248	-1.26971	193.011	466.27	170.311	410.642
Pif1	ATP-dependent DNA helicase PIF1,	NM_172453	-1.26958	22.935	-1.69462	-0.84453	10.7773	34.8851	16.4817	29.5958
Ndc80	kinetochore protein NDC80 homolog	NM_023294	-1.2658	149.476	-1.35748	-1.17411	89.1575	228.455	86.0709	194.222
Cdt1	DNA replication factor Cdt1	NM_026014	-1.25278	71.4704	-1.10407	-1.40148	49.4775	106.357	35.7103	94.3366
Zfp238	zinc finger protein 238 isoform 2,	NM_013915	-1.24451	31.5141	-1.21154	-1.27749	19.1052	44.2446	18.313	44.3937
Prr11	proline-rich protein 11	NM_175563	-1.24087	197.618	-1.31661	-1.16513	133.736	333.111	99.8056	223.818
Atad2	ATPase family AAA domain-containing protein 2	NM_027435	-1.24005	272.063	-1.01405	-1.46605	188.112	379.908	138.263	381.971
Spc24	kinetochore protein Spc24	NM_026282	-1.23586	61.6086	-1.25081	-1.22091	37.7205	89.7654	35.7103	83.2382
Cdca2	cell division cycle-associated protein 2	NM_001110162	-1.23111	203.277	-1.05783	-1.4044	138.145	287.59	106.215	281.16
Depdc1a	DEP domain-containing protein 1A isoform 3	NM_001172093	-1.23034	187.067	-1.35023	-1.11046	121.979	310.988	99.8056	215.494
Hist1h3d	histone H3.2	NM_178204	-1.23016	87.4116	-1.59787	-0.862452	67.6029	204.631	27.4694	49.9429
Bub1	mitotic checkpoint serine/threonine-protein	NM_009772	-1.22797	375.924	-1.3555	-1.10043	238.08	609.214	208.768	447.636
Rad51ap1	RAD51-associated protein 1,	NM_009013	-1.22747	82.6173	-1.5102	-0.944747	48.9876	139.541	48.5293	93.4117
Kif15	kinesin-like protein KIF15,	NM_010620	-1.22419	270.554	-1.30192	-1.14645	170.477	420.323	152.913	338.502
Ptpru	receptor-type tyrosine-protein phosphatase U,	NM_011214	-1.21342	28.291	-1.04043	-1.38642	18.6153	38.2886	15.566	40.6942
Ccdc18	coiled-coil domain-containing protein 18	NM_028481	-1.21275	43.2454	-1.48032	-0.945193	23.0242	64.2397	29.3007	56.417
Cdca5	sororin	NM_026410	-1.21119	77.3937	-1.15832	-1.26407	52.4167	116.993	41.2042	98.9609
Ttk	dual specificity protein kinase TTK isoform 1,	NM_009445	-1.2078	154.931	-1.29858	-1.11703	99.4449	244.621	86.9865	188.673
Cit	citron Rho-interacting kinase,	NM_007708	-1.20614	86.2631	-0.801717	-1.61056	67.6029	117.844	39.3729	120.233
Pola1	DNA polymerase alpha catalytic subunit,	NM_008892	-1.20612	84.6468	-1.07042	-1.34182	53.8864	113.164	48.5293	123.008
Ifi27l2a	interferon, alpha-inducible protein 27 like 2A,	NM_029803	-1.20593	17.201	-1.17501	-1.23685	9.79752	22.1223	10.9878	25.8963
Fosb	protein fosB	NM_008036	-1.20052	372.835	-0.297751	-2.10329	266.493	327.58	169.395	727.872
4930427A07Rik	hypothetical protein LOC104732	NM_134041	-1.193	57.9626	-1.17653	-1.20947	35.761	80.8314	34.7946	80.4636
Ncapg2	condensin-2 complex subunit G2	NM_133762	-1.18546	446.357	-1.16687	-1.20406	301.274	676.431	244.478	563.245
Hunk	hormonally up-regulated neu tumor-associated	NM_015755	-1.17506	30.1771	-0.78107	-1.56904	23.0242	39.5648	14.6504	43.4688
Kntc1	kinetochore-associated protein 1	NM_001042421	-1.1747	325.177	-1.29964	-1.04976	195.461	481.16	203.274	420.815
Kif18b	kinesin-like protein KIF18B	NM_197959	-1.17303	69.4044	-1.22581	-1.12025	43.1091	100.827	42.1198	91.562
Nuf2	kinetochore protein Nuf2,	NM_023284	-1.17239	180.93	-1.06284	-1.28194	124.429	259.937	98.89	240.466
Hist2h3b	histone H3.2	NM_178215	-1.17088	342.868	-1.54652	-0.795237	204.768	598.152	207.852	360.699
Ccna2	cyclin-A2	NM_009828	-1.1701	683.97	-1.1289	-1.2113	470.771	1029.54	372.669	862.902
Cdc25c	M-phase inducer phosphatase 3	NM_009860	-1.16907	67.8783	-1.24396	-1.09418	43.1091	102.103	40.2885	86.0128
Cenpe	centromere-associated protein E	NM_173762	-1.16662	668.435	-1.02928	-1.30396	493.795	1007.84	337.874	834.231
Hist1h4k	histone H4	NM_178211	-1.163	162.061	-1.60189	-0.724114	102.874	312.265	87.9022	145.204
Cep55	centrosomal protein of 55 kDa isoform 1	NM_001164362	-1.16157	124.222	-1.50395	-0.819199	77.4004	219.521	72.3362	127.632
Fancb	Fanconi anemia group B protein homolog isoform	NM_175027	-1.15995	43.4915	-1.16795	-1.15196	30.8622	69.3448	22.8912	50.8678
Hist1h2bn	histone H2B type 1-F/J/L	NM_178201	-1.15746	49.9381	-1.23007	-1.08484	42.6192	99.9757	18.313	38.8445
Slc7a8	large neutral amino acids transporter small,	NM_016972	-1.14939	23.005	-0.436324	-1.86245	21.0647	28.5037	9.15648	33.2953
Ptprc	receptor-type tyrosine-protein phosphatase C	NM_001111316	-1.14921	63.672	-0.662482	-1.63594	60.7446	96.1468	23.8068	73.9895
Dscc1	sister chromatid cohesion protein DCC1,	NM_183089	-1.14022	21.5978	-1.01223	-1.26821	15.1862	30.6309	11.9034	28.6709
Spag5	sperm-associated antigen 5	NM_017407	-1.14	273.701	-1.18665	-1.09336	186.153	423.727	154.744	330.178
Hist1h1b	histone H1.5	NM_020034	-1.1397	783.555	-1.46713	-0.812267	440.399	1217.58	535.654	940.591
Kif2c	kinesin-like protein KIF2C,	NM_134471	-1.13725	251.38	-1.36085	-0.913655	161.169	413.942	149.251	281.16
Nusap1	nucleolar and spindle-associated protein 1	NM_133851	-1.13004	224.16	-1.23603	-1.02404	143.044	336.939	137.347	279.31
Mcm3	DNA replication licensing factor MCM3	NM_008563	-1.12966	106.317	-0.976767	-1.28256	68.0928	134.01	65.011	158.153
Mlf1	myeloid leukemia factor 1 isoform b	NM_010801	-1.12787	39.4994	-1.35232	-0.903424	24.4938	62.538	24.7225	46.2434
Bub1b	mitotic checkpoint serine/threonine-protein	NM_009773	-1.12437	411.805	-1.14528	-1.10346	266.003	588.368	251.803	541.048
Fancd2	Fanconi anemia group D2 protein homolog,	NM_001033244	-1.12181	120.567	-0.945363	-1.29825	90.1372	173.575	63.1797	155.378
Kif4	chromosome-associated kinesin KIF4,	NM_008446	-1.12084	369.719	-0.933316	-1.30837	280.699	536.04	190.455	471.683
Neurl1b	E3 ubiquitin-protein ligase NEURL1B	NM_001081656	-1.11946	46.1112	-0.656775	-1.58214	31.8419	50.2006	25.6381	76.7641
D2Ertd750e	putative TRAF4-associated factor 1	NM_026412	-1.11919	171.606	-1.08306	-1.15532	109.242	231.433	107.131	238.616
Fbxo5	F-box only protein 5	NM_025995	-1.11883	133.736	-1.08272	-1.15494	88.1777	186.763	80.577	179.425
Blm	Bloom syndrome protein homolog isoform 1	NM_007550	-1.11681	146.319	-1.00442	-1.22919	112.182	225.052	74.1675	173.875
Lars2	probable leucyl-tRNA synthetase, mitochondrial	NM_153168	-1.11251	235702	0.0608932	-2.28591	158352	151807	107654	524997
Cdca3	cell division cycle-associated protein 3	NM_013538	-1.11229	293.014	-1.0963	-1.12828	186.643	399.052	184.045	402.318
Cpxm2	inactive carboxypeptidase-like protein X2	NM_018867	-1.10544	21.5628	-0.407934	-1.80295	17.6355	23.3986	10.0721	35.145
Ncapd2	condensin complex subunit 1	NM_146171	-1.1054	618.653	-1.06829	-1.14251	415.905	872.128	369.922	816.659
Kif22	kinesin-like protein KIF22	NM_145588	-1.10517	201.406	-1.27963	-0.930717	131.777	319.922	121.781	232.142
Hist1h3c	histone H3.2	NM_175653	-1.10377	127.751	-1.60051	-0.607031	90.6271	274.827	57.6858	87.8625
Fanci	Fanconi anemia group I protein homolog,	NM_145946	-1.09427	101.038	-1.08029	-1.10824	67.6029	142.944	61.3484	132.256
Recql4	ATP-dependent DNA helicase Q4,	NM_058214	-1.09397	53.0863	-0.998992	-1.18895	35.761	71.472	32.0477	73.0646
Anln	actin-binding protein anillin	NM_028390	-1.09358	372.265	-1.08637	-1.1008	267.472	567.947	207.852	445.787
Hk3		NM_001206392	-1.09321	27.0237	-0.96251	-1.22391	20.0849	39.1394	14.6504	34.2201
Bard1	BRCA1-associated RING domain protein 1	NM_007525	-1.08952	99.8643	-0.989145	-1.1899	75.4409	149.751	53.1076	121.158
Gen1	flap endonuclease GEN homolog 1,	NM_177331	-1.08719	37.5193	-1.05559	-1.11879	29.8824	62.1126	18.313	39.7693
Gm15421	Mus musculus ribosomal protein L22 like 1 pseudogene (LOC100042049), non-coding RNA.	NR_004442	-1.08586	98.4608	-1.65664	-0.515069	22.5343	71.0466	123.612	176.65
Tk1	thymidine kinase, cytosolic	NM_009387	-1.08453	223.419	-1.1944	-0.974654	150.392	344.172	134.6	264.512
Hist2h3c2		NM_054045	-1.08366	457.149	-1.4412	-0.72611	266.493	723.654	315.899	522.551
Hist1h2bh	histone H2B type 1-H	NM_178197	-1.083	47.8235	-1.58967	-0.576334	35.761	107.633	19.2286	28.6709
Shcbp1	SHC SH2 domain-binding protein 1	NM_011369	-1.08077	162.934	-1.21154	-0.950007	113.161	262.064	94.3117	182.199
Rpl22l1	60S ribosomal protein L22-like 1,	NM_026517	-1.08065	1042.5	-1.48573	-0.675562	662.313	1854.87	636.375	1016.43
BC030867	hypothetical protein LOC217216	NM_153544	-1.08025	40.4914	-1.27158	-0.888925	24.4938	59.1346	27.4694	50.8678
Hmgb2	high mobility group protein B2	NM_008252	-1.07917	264.757	-0.911059	-1.24729	177.825	334.387	162.07	384.745
Foxm1	forkhead box protein M1	NM_008021	-1.07826	302.299	-1.0362	-1.12032	208.687	427.981	180.383	392.144
Ccnb2	G2/mitotic-specific cyclin-B2	NM_007630	-1.07778	299.231	-1.076	-1.07955	206.238	434.788	178.551	377.346
Sgol2	shugoshin-like 2 isoform 1	NM_199007	-1.07359	356.201	-1.2137	-0.933475	245.428	569.223	209.683	400.468
Orc1	origin recognition complex subunit 1 isoform A	NM_011015	-1.07216	59.0054	-1.42685	-0.717474	35.761	96.1468	39.3729	64.7408
Wdfy4	WD repeat and FYVE domain containing 4	NM_001146022	-1.06494	22.8829	-0.815865	-1.31402	18.1254	31.9071	11.9034	29.5958
Hist2h3c1	histone H3.2,	NM_178216	-1.06351	477.562	-1.31258	-0.814431	304.703	756.837	307.658	541.048
Exo1	exonuclease 1	NM_012012	-1.05958	61.3528	-1.39575	-0.723407	32.8217	86.362	47.6137	78.6138
Gpr30	G-protein coupled estrogen receptor 1	NM_029771	-1.05954	16.6061	-0.574107	-1.54497	13.7165	20.4206	8.24083	24.0466
Smc2	structural maintenance of chromosomes protein 2,	NM_008017	-1.05773	233.599	-0.927574	-1.18789	180.274	342.895	125.444	285.784
Rgs1	regulator of G-protein signaling 1	NM_015811	-1.05726	39.8483	-0.640629	-1.47389	40.6597	63.3888	14.6504	40.6942
Pik3cg	phosphatidylinositol-4,5-bisphosphate 3-kinase,	NM_020272	-1.05568	37.3523	-0.743258	-1.36809	33.8015	56.582	16.4817	42.544
Prkcb	protein kinase C beta type,	NM_008855	-1.05285	34.5545	-0.474572	-1.63113	34.2913	47.648	13.7347	42.544
Hist1h4j	histone H4	NM_178210	-1.05143	85.7596	-1.92921	-0.173654	47.0281	179.105	54.9389	61.9662
Xrcc2	DNA repair protein XRCC2	NM_020570	-1.05037	58.1197	-1.28878	-0.811963	36.7407	89.7654	38.4572	67.5154
Ect2	protein ECT2 isoform 2	NM_001177625	-1.04973	358.688	-1.0883	-1.01116	265.513	564.544	200.527	404.168
Cdkn3	cyclin-dependent kinase inhibitor 3,	NM_028222	-1.04892	76.6559	-0.932821	-1.16502	54.3763	103.805	45.7824	102.66
Fmod	fibromodulin precursor	NM_021355	-1.04885	65.5955	-0.584996	-1.51271	48.4977	72.7483	36.6259	104.51
Cenpp	centromere protein P,	NM_025495	-1.04424	44.7313	-1.28554	-0.802951	27.9229	68.0686	30.2164	52.7175
Uhrf1	E3 ubiquitin-protein ligase UHRF1 isoform A	NM_010931	-1.04345	343.545	-0.943155	-1.14374	244.938	470.949	205.105	453.186
Ccne2	G1/S-specific cyclin-E2 isoform 2	NM_009830	-1.04331	72.4501	-1.05622	-1.0304	53.3965	111.037	41.2042	84.163
Troap	tastin	NM_001162506	-1.04328	50.954	-0.759505	-1.32705	38.7002	65.516	28.3851	71.2149
Dlgap5	disks large-associated protein 5 isoform 1	NM_144553	-1.04102	260.794	-0.980622	-1.10142	187.133	369.272	154.744	332.028
Mis18bp1	kinetochore-associated protein KNL-2 homolog,	NM_172578	-1.03905	182.697	-1.03122	-1.04688	138.635	283.335	100.721	208.095
Racgap1		NM_001253809	-1.03715	616.572	-1.00922	-1.06508	450.196	906.163	358.934	750.993
Fcrls	Fc receptor-like S, scavenger receptor,	NM_030707	-1.03382	208.965	-0.601812	-1.46583	197.91	300.353	89.7335	247.865
Cadm1	cell adhesion molecule 1 isoform b	NM_207676	-1.02944	23.0363	-0.966425	-1.09246	13.7165	26.802	16.4817	35.145
Ube2c	ubiquitin-conjugating enzyme E2 C	NM_026785	-1.02838	202.747	-1.18953	-0.86723	141.574	322.9	122.697	223.818
Chaf1b	chromatin assembly factor 1 subunit B	NM_028083	-1.02819	139.137	-1.05628	-1.0001	90.6271	188.465	92.4804	184.974
Sfpi1	transcription factor PU.1	NM_011355	-1.02326	24.7766	-0.944598	-1.10192	18.1254	34.8851	14.6504	31.4455
Cdc45	cell division control protein 45 homolog isoform	NM_009862	-1.02298	116.454	-1.28388	-0.762068	77.4004	188.465	74.1675	125.782
Cenpi	centromere protein I,	NM_145924	-1.0212	161.748	-1.10195	-0.940455	112.182	240.793	100.721	193.298
Mxd3	max dimerization protein 3	NM_016662	-1.01729	75.6774	-1.25593	-0.778643	43.1091	102.954	57.6858	98.9609
Prc1	protein regulator of cytokinesis 1,	NM_145150	-1.01711	753.547	-0.9706	-1.06362	563.358	1103.99	435.848	910.996
Incenp	inner centromere protein,	NM_016692	-1.00533	51.2533	-0.817873	-1.19279	32.8217	57.8583	34.7946	79.5387
Gins1	DNA replication complex GINS protein PSF1	NM_001163476	-1.00531	45.0965	-1.34012	-0.670501	28.9027	73.1737	30.2164	48.0932
Timeless	protein timeless homolog isoform 2	NM_001164081	-1.00342	37.6833	-0.502052	-1.50478	31.8419	45.0954	19.2286	54.5672
Gstt1	glutathione S-transferase theta-1	NM_008185	-1.00115	48.919	-0.70339	-1.29891	27.4331	44.67	35.7103	87.8625
Ncapg	non-SMC condensin I complex, subunit G,	NM_019438	-1.00003	244.596	-0.944833	-1.05523	183.214	352.68	143.757	298.733
Zfp367	zinc finger protein 367,	NM_175494	-0.999552	169.066	-0.990672	-1.00843	115.611	229.731	109.878	221.044
Brca2	breast cancer type 2 susceptibility protein	NM_009765	-0.999188	84.1722	-0.92405	-1.07433	58.2953	110.611	54.0232	113.759
Fignl1	fidgetin-like protein 1,	NM_021891	-0.999179	104.292	-0.76459	-1.23377	78.3802	133.159	61.3484	144.279
Pdzk1	Na(+)/H(+) exchange regulatory cofactor NHE-RF3,	NM_021517	-0.996281	20.841	-0.393144	-1.59942	20.0849	26.3766	9.15648	27.7461
Birc5	baculoviral IAP repeat-containing protein 5	NM_009689	-0.995961	319.764	-1.10974	-0.882183	212.116	457.761	214.262	394.919
Fbxo48	F-box only protein 48,	NM_176982	-0.994324	19.9014	-1.20367	-0.784974	11.2672	25.9511	15.566	26.8212
Kif20a	kinesin-like protein KIF20A	NM_001166407	-0.992201	599.022	-0.984482	-0.999919	436.48	863.62	365.343	730.646
Melk	maternal embryonic leucine zipper kinase	NM_010790	-0.99215	210.101	-1.05614	-0.928156	139.125	289.291	141.925	270.062
Hmmr	hyaluronan mediated motility receptor,	NM_013552	-0.991254	562.29	-1.01795	-0.964559	428.152	867.023	323.224	630.76
Hmgb3	high mobility group protein B3,	NM_008253	-0.99077	189.865	-0.872903	-1.10864	139.615	255.683	115.372	248.79
Lig1	DNA ligase 1	NM_001199310	-0.989133	349.181	-0.880669	-1.0976	252.776	465.419	216.093	462.434
Gm10389	Mus musculus B16 F10Y cells cDNA, RIKEN full-length enriched library, clone:G370047F19 product:unclassifiable, full insert sequence.	NR_033541	-0.984616	18.0782	-0.431215	-1.53802	18.6153	25.1003	7.32518	21.272
Iqgap3	IQ motif containing GTPase activating protein 3	NM_001033484	-0.984321	222.977	-0.844077	-1.12457	168.028	301.629	132.769	289.484
Asf1b	histone chaperone ASF1B	NM_024184	-0.982572	107.388	-1.28469	-0.680455	72.9915	177.829	68.6736	110.059
Sgol1	shugoshin-like 1	NM_028232	-0.981283	155.434	-1.15042	-0.812147	109.242	242.494	97.9743	172.026
Cenpm	centromere protein M isoform 1	NM_025639	-0.979959	47.3485	-1.13255	-0.82737	29.8824	65.516	33.879	60.1165
Hist1h2ak	histone H2A type 1-K	NM_178183	-0.979061	59.164	-1.44617	-0.511955	53.3965	145.497	15.566	22.1968
Fanca	Fanconi anemia group A protein homolog,	NM_016925	-0.977764	123.725	-1.12694	-0.828589	82.7891	180.807	83.324	147.979
Prex1	phosphatidylinositol	NM_177782	-0.972556	66.6281	-0.283765	-1.66135	54.8661	66.7923	34.7946	110.059
Mdm1	nuclear protein MDM1 isoform 4	NM_001162905	-0.97129	53.7065	-0.72649	-1.21609	46.5382	77.0026	27.4694	63.8159
Mrc1	macrophage mannose receptor 1 precursor	NM_008625	-0.969552	103.592	-0.447835	-1.49127	86.7081	118.269	54.9389	154.453
Cd180	CD180 antigen precursor	NM_008533	-0.960504	18.6768	-0.321591	-1.59942	20.0849	25.1003	7.32518	22.1968
Fcgr1	high affinity immunoglobulin gamma Fc receptor I,	NM_010186	-0.959945	28.3781	-0.670969	-1.24892	23.5141	37.4377	15.566	36.9947
Fcgr3	low affinity immunoglobulin gamma Fc region,	NM_010188	-0.959145	41.9941	-0.568231	-1.35006	40.1698	59.56	19.2286	49.018
Ccnb1	G2/mitotic-specific cyclin-B1,	NM_172301	-0.958032	620.512	-1.01867	-0.897392	459.014	929.987	381.825	711.224
Mcm4	DNA replication licensing factor MCM4	NM_008565	-0.95723	349.421	-0.841824	-1.07264	253.266	453.932	222.502	467.984
Pkmyt1	membrane-associated tyrosine- and	NM_023058	-0.95702	74.4868	-0.719878	-1.19416	56.8256	93.5943	44.8667	102.66
Slfn8	schlafen 8 isoform 2	NM_001167743	-0.956896	54.3969	-0.994913	-0.918878	38.2103	76.1517	35.7103	67.5154
Rad54l	DNA repair and recombination protein RAD54-like	NM_001122959	-0.956297	63.7471	-1.0314	-0.881189	40.1698	82.1077	46.698	86.0128
Tacc3	transforming acidic coiled-coil-containing,	NM_001040435	-0.953661	399.036	-1.06704	-0.840281	305.193	639.419	233.49	418.041
AW011738	Mus musculus adult male bone cDNA, RIKEN full-length enriched library, clone:9830002K14 product:unclassifiable, full insert sequence.	NR_030671	-0.953416	32.1938	-0.978106	-0.928726	20.0849	39.5648	23.8068	45.3186
Tpx2	TPX2, microtubule-associated protein homolog	NM_001141975	-0.951764	952.11	-0.998178	-0.905349	692.195	1382.64	603.412	1130.19
Ska1	spindle and kinetochore-associated protein 1	NM_001164355	-0.948812	53.8544	-1.19285	-0.704771	33.3116	76.1517	40.2885	65.6657
Slc43a3	solute carrier family 43 member 3,	NM_021398	-0.94812	208.66	-1.04417	-0.852073	142.554	293.971	141.925	256.189
Nek2	serine/threonine-protein kinase Nek2,	NM_010892	-0.947566	108.422	-1.09124	-0.803889	73.4814	156.558	74.1675	129.482
Stard8	stAR-related lipid transfer protein 8	NM_199018	-0.947158	41.6116	-0.634749	-1.25957	32.3318	50.2006	24.7225	59.1916
Ncaph	condensin complex subunit 2	NM_144818	-0.946397	206.262	-0.873082	-1.01971	157.25	288.015	125.444	254.339
Zwilch	protein zwilch homolog	NM_026507	-0.945399	190.799	-1.07351	-0.81729	134.226	282.485	125.444	221.044
Gmnn	geminin,	NM_020567	-0.943954	110.681	-1.33393	-0.553975	70.5422	177.829	78.7457	115.609
2700099C18Rik	Mus musculus 11 days embryo whole body cDNA, RIKEN full-length enriched library, clone:2700099C18 product:inferred: Mus musculus, Similar to highly expressed in cancer, rich in leucine heptad repeats, clone MGC:8311, mRNA, complete cds / putative {Mus musculus}, full insert sequence.	NR_024720	-0.937698	31.6078	-0.938944	-0.936453	25.9634	49.7751	17.3973	33.2953
Mlf1ip	centromere protein U	NM_027973	-0.936526	28.9945	-1.15405	-0.719	15.676	34.8851	24.7225	40.6942
Rad51c	DNA repair protein RAD51 homolog 3	NM_053269	-0.933993	44.8189	-0.853531	-1.01446	30.3723	54.8803	31.132	62.8911
Wnt4	protein Wnt-4 precursor	NM_009523	-0.932433	37.3602	-0.34791	-1.51696	28.4128	36.1614	21.9755	62.8911
Trim66	tripartite motif-containing protein 66 isoform	NM_001170913	-0.931864	123.897	-0.481297	-1.38243	104.833	146.347	67.7579	176.65
Hist1h3h	histone H3.1	NM_178206	-0.931306	194.673	-1.51197	-0.350638	125.898	359.062	129.106	164.627
C330027C09Rik	protein CIP2A,	NM_172616	-0.928389	526.652	-0.81593	-1.04085	433.54	763.219	297.586	612.263
Hist1h2ae	histone H2A type 1	NM_178187	-0.925947	58.4682	-1.59351	-0.258381	39.1901	118.269	34.7946	41.6191
Cdca8	borealin,	NM_026560	-0.925148	65.705	-0.966425	-0.883871	43.1091	84.2348	47.6137	87.8625
Xkr5	XK-related protein 5 isoform b	NM_176951	-0.922801	37.4171	-1.11843	-0.727174	19.595	42.5428	32.9633	54.5672
Msr1	macrophage scavenger receptor types I and II	NM_001113326	-0.922047	177.55	-0.865798	-0.978296	154.311	281.208	92.4804	182.199
Rbl1	retinoblastoma-like protein 1 isoform 2,	NM_001139516	-0.91631	170.106	-0.869695	-0.962925	131.777	240.793	104.384	203.471
Lmnb1	lamin-B1	NM_010721	-0.912589	232.45	-0.722698	-1.10248	186.643	308.01	138.263	296.883
Rad18	E3 ubiquitin-protein ligase RAD18 isoform 2,	NM_021385	-0.908235	71.5957	-0.658423	-1.15805	61.7244	97.4231	39.3729	87.8625
Diap3	protein diaphanous homolog 3,	NM_019670	-0.906655	397.226	-0.782111	-1.0312	320.869	551.781	235.322	480.932
Dna2	DNA2-like helicase,	NM_177372	-0.903248	42.6423	-0.714037	-1.09246	35.2711	57.8583	24.7225	52.7175
Depdc1b	DEP domain-containing protein 1B,	NM_178683	-0.902626	30.7188	-1.16931	-0.635944	19.1052	42.9683	23.8068	36.9947
Mastl	microtubule-associated serine/threonine-protein,	NM_025979	-0.898465	249.775	-0.945973	-0.850957	181.744	350.128	166.648	300.582
Pik3cd	phosphatidylinositol-4,5-bisphosphate 3-kinase	NM_001164052	-0.897804	32.4425	-0.714037	-1.08157	26.4533	43.3937	19.2286	40.6942
Arsi	arylsulfatase I precursor	NM_001038499	-0.894785	79.0603	-0.309451	-1.48012	43.599	54.0294	57.6858	160.927
Nfam1	NFAT activation molecule 1,	NM_028728	-0.892932	16.6153	-0.845409	-0.940455	14.2064	25.5257	9.15648	17.5725
Ppp1r9a	neurabin-1,	NM_181595	-0.892892	30.1489	-0.297398	-1.48839	25.9634	31.9071	16.4817	46.2434
Ccr5	C-C chemokine receptor type 5	NM_009917	-0.892822	65.0832	-0.771189	-1.01446	56.3358	96.1468	35.7103	72.1397
Ptpn6	tyrosine-protein phosphatase non-receptor type 6	NM_013545	-0.891994	31.0228	-0.769533	-1.01446	26.4533	45.0954	17.3973	35.145
Pole	DNA polymerase epsilon catalytic subunit A,	NM_011132	-0.889837	235.311	-1.04128	-0.738394	165.578	340.768	162.985	271.911
Ttc39a	tetratricopeptide repeat protein 39A isoform 1	NM_001145948	-0.887488	19.4917	-0.523481	-1.25149	14.2064	20.4206	12.8191	30.5207
Phf19	PHD finger protein 19	NM_028716	-0.887097	53.6157	-1.00231	-0.771885	36.7407	73.5991	38.4572	65.6657
Dock8	dedicator of cytokinesis protein 8	NM_028785	-0.88624	50.9213	-0.173063	-1.59942	55.8459	62.9634	21.0599	63.8159
Egfl6	epidermal growth factor-like protein 6	NM_019397	-0.883072	41.3152	0.554973	-2.32112	36.2508	24.6749	17.3973	86.9376
Hist1h4f	histone H4	NM_175655	-0.882738	352.387	-1.35175	-0.413726	272.371	695.15	189.539	252.489
Dnmt1	DNA (cytosine-5)-methyltransferase 1 isoform 4,	NM_001199433	-0.881994	502.79	-0.74759	-1.0164	367.407	616.871	339.705	687.177
Cd93	complement component C1q receptor	NM_010740	-0.881905	110.231	-0.582244	-1.18157	108.263	162.088	52.1919	118.383
Slc10a1	sodium/bile acid cotransporter isoform 2	NM_011387	-0.881825	33.9425	-0.427266	-1.33638	30.3723	40.8411	18.313	46.2434
Bend4	BEN domain-containing protein 4	NM_001164806	-0.880623	29.572	-0.359767	-1.40148	32.8217	42.1174	11.9034	31.4455
Vav1	proto-oncogene vav isoform 3	NM_001163816	-0.880331	45.3115	-0.523815	-1.23685	44.0889	63.3888	21.9755	51.7926
Dtl	denticleless protein homolog,	NM_029766	-0.878928	271.21	-0.954167	-0.803688	193.011	373.952	188.623	329.253
Phactr1	phosphatase and actin regulator 1 isoform 1,	NM_198419	-0.877014	18.047	-0.459465	-1.29456	11.757	16.1663	12.8191	31.4455
Cenpa	histone H3-like centromeric protein A	NM_007681	-0.875888	269.214	-0.998927	-0.752849	193.501	386.714	184.961	311.681
Nrm	nurim	NM_134122	-0.875207	82.056	-0.890682	-0.859733	61.7244	114.44	54.0232	98.0361
Ndufa4l2	NADH dehydrogenase [ubiquinone] 1 alpha	NM_001098789	-0.866365	30.3168	-0.407934	-1.3248	17.6355	23.3986	22.8912	57.3419
Rrm2	ribonucleoside-diphosphate reductase subunit M2	NM_009104	-0.866173	276.443	-1.0169	-0.715442	203.299	411.389	185.877	305.207
Hist1h2ag	histone H2A type 1	NM_178186	-0.866173	68.8924	-1.39596	-0.336384	48.4977	127.629	43.9511	55.4921
Rnf144a	probable E3 ubiquitin-protein ligase RNF144A	NM_080563	-0.863535	101.629	-0.367966	-1.3591	87.6878	113.164	57.6858	147.979
Cdc20	cell division cycle protein 20 homolog,	NM_023223	-0.862956	462.883	-0.991565	-0.734348	328.217	652.607	326.886	543.823
Aurka	serine/threonine-protein kinase 6,	NM_011497	-0.859913	252.15	-1.05051	-0.66932	183.214	379.482	172.142	273.761
Plk4	serine/threonine-protein kinase PLK4,	NM_011495	-0.857673	391.129	-0.768529	-0.946817	318.909	543.272	239.9	462.434
Oip5	protein Mis18-beta	NM_001042653	-0.853604	48.8686	-0.777641	-0.929567	37.7205	64.6651	32.0477	61.0413
Mad2l1	mitotic spindle assembly checkpoint protein,	NM_019499	-0.851186	283.444	-0.960246	-0.742126	203.788	396.499	199.611	333.878
Chd7	chromodomain-helicase-DNA-binding protein 7	NM_001081417	-0.848649	16.06	-0.682843	-1.01446	16.1659	25.9511	7.32518	14.7979
Cenpn	centromere protein N	NM_028131	-0.847086	108.035	-0.90211	-0.792063	77.4004	144.646	76.9144	133.181
Nsl1	kinetochore-associated protein NSL1 homolog,	NM_198654	-0.846941	49.8806	-0.821446	-0.872436	42.1293	74.45	29.3007	53.6424
Atad5	ATPase family AAA domain-containing protein 5,	NM_001029856	-0.845812	181.593	-0.832964	-0.858661	143.534	255.683	116.287	210.87
Ms4a6b	membrane-spanning 4-domains subfamily A member	NM_027209	-0.844948	19.5462	-0.139387	-1.55051	20.0849	22.1223	9.15648	26.8212
Haus4	HAUS augmin-like complex subunit 4	NM_145462	-0.843121	115.075	-0.499725	-1.18652	97.4854	137.839	68.6736	156.303
Hey1	hairy/enhancer-of-split related with YRPW motif	NM_010423	-0.838844	85.1293	-0.7965	-0.881189	59.7649	103.805	62.2641	114.684
Chtf18	chromosome transmission fidelity protein 18	NM_145409	-0.838013	71.8592	-1.07661	-0.599418	48.0079	101.252	54.9389	83.2382
Zcchc12	zinc finger CCHC domain-containing protein 12,	NM_028325	-0.836021	21.1308	-0.70339	-0.968652	15.676	25.5257	14.6504	28.6709
Fos	proto-oncogene c-Fos	NM_010234	-0.833993	1001.14	-0.218859	-1.44913	914.599	1064.42	542.979	1482.56
Hells	lymphocyte-specific helicase	NM_008234	-0.829	341.466	-1.02437	-0.633634	257.675	524.128	228.912	355.15
Kif18a	kinesin-like protein KIF18A,	NM_139303	-0.828946	134.242	-0.92789	-0.730002	105.323	200.377	86.9865	144.279
Hist1h3a	histone H3.1	NM_013550	-0.826263	167.907	-1.33213	-0.320392	116.591	293.546	116.287	145.204
Rassf4	ras association domain-containing protein 4,	NM_178045	-0.824739	50.7797	-0.179828	-1.46965	45.0686	51.0514	28.3851	78.6138
Gm6377	hypothetical protein LOC622976	NM_001037917	-0.822948	20.7996	-1.04648	-0.599418	18.1254	37.4377	10.9878	16.6476
Lrr1	peptidylprolyl isomerase-like 5	NM_001081406	-0.820168	18.493	-1.14045	-0.499882	12.7368	28.0783	13.7347	19.4222
Tmpo	lamina-associated polypeptide 2 isoform beta	NM_001080132	-0.819381	1113.42	-0.735411	-0.903352	886.186	1475.39	728.856	1363.26
Hist1h2bb	histone H2B type 1-B	NM_175664	-0.819132	421.976	-1.3163	-0.321965	269.922	672.177	331.465	414.341
Stag3	cohesin subunit SA-3	NM_016964	-0.817934	17.0021	-0.574107	-1.06176	10.2874	15.3154	13.7347	28.6709
Sema4d	semaphorin-4D precursor,	NM_013660	-0.816947	17.6505	-0.329932	-1.30396	18.6153	23.3986	8.24083	20.3471
Adh7	alcohol dehydrogenase class 4 mu/sigma chain	NM_009626	-0.815164	38.8416	-0.458331	-1.172	32.8217	45.0954	23.8068	53.6424
Mrgpre	mas-related G-protein coupled receptor member E	NM_175534	-0.813044	21.8333	-0.564326	-1.06176	18.1254	26.802	13.7347	28.6709
Mdc1	mediator of DNA damage checkpoint protein 1,	NM_001010833	-0.811263	155.858	-0.5765	-1.04603	122.959	183.36	103.468	213.645
Gm20594	Mtrnr2-like	NM_001190732	-0.81077	12076.5	-1.7965	0.174959	0.244938	0.850857	25615.2	22689.8
Dennd3	DENN domain-containing protein 3	NM_001081066	-0.803554	68.6353	-0.650367	-0.95674	53.3965	83.8094	46.698	90.6371
Ube2t	ubiquitin-conjugating enzyme E2 T	NM_026024	-0.801033	40.4971	-0.86063	-0.741437	32.3318	58.7091	26.5538	44.3937
Cdk1	cell division protein kinase 1	NM_007659	-0.800621	527.139	-0.964042	-0.637199	395.82	772.153	368.09	572.494
Poc1a	POC1 centriolar protein homolog A,	NM_027354	-0.796998	66.7654	-0.737606	-0.856391	48.9876	81.6823	48.5293	87.8625
Gm885	mast cell antigen 32 precursor,	NM_001033435	-0.795504	19.4774	-0.753431	-0.837578	16.6558	28.0783	11.9034	21.272
Hist2h2bb	histone H2B type 2-B	NM_175666	-0.794946	1727.81	-1.07965	-0.510239	1145.33	2420.69	1379.88	1965.35
Chek1	serine/threonine-protein kinase Chk1,	NM_007691	-0.79306	112.248	-0.792574	-0.793547	90.1372	156.132	74.1675	128.557
Emilin2	EMILIN-2 precursor,	NM_145158	-0.792157	67.8912	-0.422104	-1.16221	51.437	68.9194	46.698	104.51
Hist1h3i	histone H3.1	NM_178207	-0.790795	340.563	-1.11487	-0.466715	278.74	603.683	201.443	278.385
Nr4a1	nuclear receptor subfamily 4 group A member 1	NM_010444	-0.788326	253.663	-0.384657	-1.19199	220.934	288.441	153.829	351.45
Cmpk2	UMP-CMP kinase 2, mitochondrial precursor	NM_020557	-0.788272	51.563	-0.935903	-0.640641	33.8015	64.6651	42.1198	65.6657
Galnt3	polypeptide N-acetylgalactosaminyltransferase 3	NM_015736	-0.784842	38.5638	-0.644497	-0.925188	34.2913	53.604	22.8912	43.4688
Cyp39a1	24-hydroxycholesterol 7-alpha-hydroxylase,	NM_018887	-0.782968	75.4185	-0.765606	-0.800331	57.8054	98.274	53.1076	92.4869
4930422G04Rik	prematurely terminated mRNA decay factor-like	NM_197997	-0.782128	68.7825	-0.564908	-0.999349	57.8054	85.5111	43.9511	87.8625
Hpgds	hematopoietic prostaglandin D synthase	NM_019455	-0.7818	56.7879	-0.452283	-1.11132	51.9269	71.0466	32.9633	71.2149
Lgr5	leucine-rich repeat-containing G-protein coupled	NM_010195	-0.781523	86.1689	0.235681	-1.79873	66.6232	56.582	49.445	172.026
Oasl2	54 kDa 2'-5'-oligoadenylate synthase-like	NM_011854	-0.781312	241.109	-1.11626	-0.446367	130.307	282.485	233.49	318.155
Sec16b		NR_027641	-0.777033	88.9532	-0.579688	-0.974378	63.194	94.4451	66.8423	131.331
Gpr157	probable G-protein coupled receptor 157	NM_177366	-0.77615	28.7135	-0.470729	-1.08157	23.0242	31.9071	19.2286	40.6942
Mns1	meiosis-specific nuclear structural protein 1	NM_008613	-0.775598	30.4196	-0.866889	-0.684307	24.4938	44.67	20.1443	32.3704
Dhfr	dihydrofolate reductase	NM_010049	-0.773445	134.444	-0.898861	-0.648028	99.9347	186.338	97.9743	153.528
Cenpq	centromere protein Q	NM_031863	-0.772135	95.24	-0.801116	-0.743153	76.4207	133.159	64.0954	107.285
Cdc7	cell division cycle 7-related protein kinase,	NM_009863	-0.771728	118.568	-0.721646	-0.82181	87.198	143.795	87.9022	155.378
Cybb	cytochrome b-245 heavy chain	NM_007807	-0.770917	26.6373	-0.730911	-0.810922	22.0444	36.5869	17.3973	30.5207
Kif24	kinesin-like protein KIF24,	NM_024241	-0.769438	36.9907	-0.82398	-0.714895	25.4736	45.0954	29.3007	48.0932
Psmb8	proteasome subunit beta type-8 precursor	NM_010724	-0.768338	56.8301	-1.17983	-0.356848	33.8015	76.5771	51.2763	65.6657
Wdhd1	WD repeat and HMG-box DNA-binding protein 1,	NM_172598	-0.767818	168.35	-0.873024	-0.662612	125.898	230.582	122.697	194.222
Wdr90	WD repeat-containing protein 90	NM_001163766	-0.766254	122.046	-0.543143	-0.989365	101.894	148.475	79.6614	158.153
Arhgap11a	rho GTPase-activating protein 11A,	NM_181416	-0.763052	236.076	-0.881597	-0.644506	193.501	356.509	153.829	240.466
Itgal		NM_001253872	-0.759953	23.7049	-0.505451	-1.01446	25.4736	36.1614	10.9878	22.1968
Terf1	telomeric repeat-binding factor 1,	NM_009352	-0.756043	28.3513	-0.674509	-0.837578	18.1254	28.9291	23.8068	42.544
Aldh1l2	probable 10-formyltetrahydrofolate dehydrogenase,	NM_153543	-0.75355	1561.37	-0.533465	-0.973634	1280.05	1852.74	1050.25	2062.46
Anp32e	acidic leucine-rich nuclear phosphoprotein 32,	NM_023210	-0.752157	515.547	-0.66742	-0.836894	435.01	690.896	336.043	600.24
Ung	uracil-DNA glycosylase isoform a	NM_001040691	-0.75204	63.8733	-0.877696	-0.626385	46.5382	85.5111	48.5293	74.9144
Rpa2	replication protein A 32 kDa subunit,	NM_011284	-0.752037	167.73	-1.06753	-0.436548	110.222	231.008	140.094	189.598
Hist1h2ab	histone H2A type 1	NM_175660	-0.751114	224.686	-1.47138	-0.0308499	152.351	422.45	160.238	163.702
Plscr4	phospholipid scramblase 4,	NM_178711	-0.744737	18.2823	-0.268568	-1.22091	15.1862	18.2934	11.9034	27.7461
Hist1h3f	histone H3.2	NM_013548	-0.743986	101.08	-1.45245	-0.0355171	74.4612	203.78	62.2641	63.8159
Napepld	N-acyl-phosphatidylethanolamine-hydrolyzing,	NM_178728	-0.743099	16.9507	-0.924255	-0.561943	13.2267	25.1003	11.9034	17.5725
Cx3cr1	CX3C chemokine receptor 1	NM_009987	-0.742913	84.4826	-0.295047	-1.19078	84.2587	103.379	45.7824	104.51
Oas1a	2'-5'-oligoadenylate synthase 1A	NM_145211	-0.740403	22.738	-1.0678	-0.413005	14.2064	29.78	20.1443	26.8212
Slc43a1	large neutral amino acids transporter small,	NM_001081349	-0.737557	52.4309	-0.556237	-0.918878	43.1091	63.3888	35.7103	67.5154
Zbtb12	zinc finger and BTB domain containing 12	NM_198886	-0.734737	16.322	-0.400571	-1.0689	12.2469	16.1663	11.9034	24.9715
Pik3ap1	phosphoinositide 3-kinase adapter protein 1,	NM_031376	-0.733007	30.0558	-0.373557	-1.09246	29.8824	38.714	16.4817	35.145
Chl1	neural cell adhesion molecule L1-like protein,	NM_007697	-0.732564	125.416	-0.242564	-1.22256	67.6029	79.9806	106.215	247.865
Wdr76	WD repeat-containing protein 76,	NM_030234	-0.73245	81.1252	-0.569089	-0.895811	70.5422	104.655	52.1919	97.1112
Stil	SCL-interrupting locus protein homolog,	NM_009185	-0.730768	208.027	-0.874502	-0.587034	167.538	307.159	142.841	214.57
Cenpl	centromere protein L isoform 1	NM_001159930	-0.729526	107.321	-1.02956	-0.429493	75.4409	154.005	85.1553	114.684
Wnt5b	protein Wnt-5b precursor,	NM_009525	-0.729458	25.1373	0.029471	-1.48839	19.1052	18.7189	16.4817	46.2434
Fcgr2b	low affinity immunoglobulin gamma Fc region,	NM_010187	-0.72872	24.5399	-0.928411	-0.529029	23.0242	43.8191	12.8191	18.4974
G0s2	putative lymphocyte G0/G1 switch protein 2	NM_008059	-0.726509	23.2888	-1.33903	-0.113991	11.2672	28.5037	25.6381	27.7461
Mcm8	DNA replication licensing factor MCM8,	NM_025676	-0.723839	102.162	-0.787886	-0.659791	82.2992	142.093	71.4205	112.834
Selenbp1	selenium-binding protein 1	NM_009150	-0.723599	22.1523	-0.30346	-1.14374	18.6153	22.9731	14.6504	32.3704
Bcl2a1b	B-cell leukemia/lymphoma 2 related protein A1b	NM_007534	-0.722414	29.5194	-1.01533	-0.429493	28.4128	57.4328	13.7347	18.4974
Pask	PAS domain-containing serine/threonine-protein,	NM_080850	-0.722093	126.467	-0.638958	-0.805228	99.4449	154.856	91.5648	160.002
Mboat1	lysophospholipid acyltransferase 1	NM_153546	-0.721491	52.546	-0.508697	-0.934285	46.0484	65.516	33.879	64.7408
Alx4	homeobox protein aristaless-like 4	NM_007442	-0.719493	51.4466	0.177505	-1.61649	53.8864	47.648	25.6381	78.6138
Ddx11	probable ATP-dependent RNA helicase DDX11,	NM_001003919	-0.716696	42.4918	-0.418937	-1.01446	37.2306	49.7751	27.4694	55.4921
Mms22l	hypothetical protein LOC212377,	NM_199467	-0.715064	174.068	-0.87924	-0.550888	141.084	259.511	119.95	175.725
Gsg2	serine/threonine-protein kinase haspin	NM_010353	-0.714817	82.9952	-0.970394	-0.45924	59.275	116.142	65.9266	90.6371
Hyls1	hydrolethalus syndrome protein 1 homolog	NM_029762	-0.714713	104.132	-0.875451	-0.553975	78.3802	143.795	78.7457	115.609
Rnasel	2-5A-dependent ribonuclease,	NM_011882	-0.710109	31.0661	-0.194259	-1.22596	30.8622	35.3106	17.3973	40.6942
Barx1	homeobox protein BarH-like 1	NM_007526	-0.709006	31.8603	-0.603855	-0.814157	23.5141	35.736	24.7225	43.4688
Hist1h4a	histone H4	NM_178192	-0.708036	251.437	-1.17002	-0.246047	185.663	417.771	184.045	218.269
Prim1	DNA primase small subunit,	NM_008921	-0.70634	150.198	-0.825646	-0.587034	120.02	212.714	107.131	160.927
Atp8b4	ATPase, class I, type 8B, member 4,	NM_001080944	-0.703716	31.2657	-0.768485	-0.638946	25.4736	43.3937	21.9755	34.2201
Hist1h3e	histone H3.2	NM_178205	-0.702849	48.6504	-1.1986	-0.207101	54.8661	125.927	6.40954	7.39895
Enpp3	ectonucleotide pyrophosphatase/phosphodiesterase,	NM_134005	-0.702308	59.6433	-0.0860062	-1.31861	39.68	42.1174	44.8667	111.909
Skp2	S-phase kinase-associated protein 2 isoform a,	NM_013787	-0.701347	72.124	-0.670969	-0.731725	55.8459	88.9146	54.0232	89.7123
Pde3b	cGMP-inhibited 3',5'-cyclic phosphodiesterase B	NM_011055	-0.700939	134.644	-0.629043	-0.772834	107.283	165.917	97.9743	167.401
Sh3bp2	SH3 domain-binding protein 2 isoform a	NM_011893	-0.699087	44.4229	-0.646752	-0.751421	34.7812	54.4548	32.9633	55.4921
Hist1h4h	histone H4	NM_153173	-0.69861	575.231	-1.0508	-0.346421	419.334	868.725	445.921	566.944
Evi2b	protein EVI2B precursor	NM_146023	-0.697462	27.5155	-0.499114	-0.895811	24.9837	35.3106	17.3973	32.3704
Arhgap19	rho GTPase-activating protein 19 isoform 2	NM_001163495	-0.697378	162.69	-0.8778	-0.516956	135.206	248.45	109.878	157.228
Tlr13	toll-like receptor 13 precursor	NM_205820	-0.697243	43.8959	-0.237072	-1.15741	48.0079	56.582	21.9755	49.018
Wisp2	WNT1-inducible-signaling pathway protein 2	NM_016873	-0.696704	233.158	-0.889749	-0.503659	157.74	292.269	199.611	283.01
P4ha3	prolyl 4-hydroxylase subunit alpha-3 precursor,	NM_177161	-0.696367	99.8183	-0.852209	-0.540524	62.2143	112.313	91.5648	133.181
Ccdc14	coiled-coil domain-containing protein 14,	NM_172824	-0.695237	67.5263	-0.407728	-0.982747	62.2143	82.5331	42.1198	83.2382
St3gal4	CMP-N-acetylneuraminate-beta-galactosamide-	NM_009178	-0.694583	17.2614	-1.06659	-0.322578	8.32789	17.4426	19.2286	24.0466
Lrrc33	leucine-rich repeat-containing protein 33,	NM_146069	-0.69314	49.855	-0.587553	-0.798727	43.599	65.516	32.9633	57.3419
9330182L06Rik	hypothetical protein LOC231014 precursor,	NM_172706	-0.692186	33.3893	-0.482391	-0.901981	33.8015	47.2226	18.313	34.2201
Hist1h2be	histone H2B type 1-C/E/G	NM_001177653	-0.691157	197.228	-1.14547	-0.236848	145.003	320.773	148.335	174.8
Hirip3	HIRA-interacting protein 3	NM_172746	-0.689899	31.869	-0.490873	-0.888925	26.9432	37.8631	21.9755	40.6942
Gatm	glycine amidinotransferase, mitochondrial	NM_025961	-0.688508	30.9343	-0.610488	-0.766528	30.3723	46.3717	17.3973	29.5958
Abca9	ATP-binding cassette sub-family A member 9	NM_147220	-0.687685	22.5969	-0.820346	-0.555024	14.6963	25.9511	20.1443	29.5958
Psd4	PH and SEC7 domain-containing protein 4,	NM_177611	-0.687643	38.8585	-0.693406	-0.68188	28.4128	45.9463	31.132	49.9429
Syne2	nesprin-2,	NM_001005510	-0.687503	246.511	-0.496939	-0.878067	199.869	282.059	177.636	326.479
Pkdcc	protein kinase domain-containing protein,	NM_134117	-0.68712	235.904	-0.285583	-1.08866	193.011	235.262	164.817	350.525
Ccl3	C-C motif chemokine 3	NM_011337	-0.686946	22.8329	-0.118428	-1.25546	27.4331	29.78	10.0721	24.0466
Fance	Fanconi anemia, complementation group E isoform	NM_001163820	-0.68674	35.4507	-0.484556	-0.888925	26.4533	37.0123	27.4694	50.8678
Ccdc46	coiled-coil domain-containing protein 46 isoform	NM_029606	-0.686533	23.5191	-0.395137	-0.97793	17.1457	22.5477	18.313	36.0699
Cep72	centrosomal protein of 72 kDa,	NM_028959	-0.686271	33.0553	-0.653542	-0.719	25.9634	40.8411	24.7225	40.6942
Tlr7	toll-like receptor 7 precursor,	NM_133211	-0.68558	47.651	-0.430706	-0.940455	47.0281	63.3888	27.4694	52.7175
Trip13	thyroid receptor-interacting protein 13	NM_027182	-0.685397	152.621	-0.9413	-0.429493	122.959	236.113	107.131	144.279
Nfe2l3	nuclear factor erythroid 2-related factor 3,	NM_010903	-0.684475	33.509	-0.533465	-0.835485	23.5141	34.0343	27.4694	49.018
Tbc1d4	TBC1 domain family member 4,	NM_001081278	-0.681719	42.0985	-0.300074	-1.06337	38.7002	47.648	26.5538	55.4921
Rac2	ras-related C3 botulinum toxin substrate 2	NM_009008	-0.681695	43.4978	-0.629043	-0.734348	35.761	55.3057	31.132	51.7926
Ccr1	C-C chemokine receptor type 1	NM_009912	-0.681487	49.6403	-0.830052	-0.532923	41.6395	74.0246	33.879	49.018
Erg	transcriptional regulator ERG,	NM_133659	-0.679433	42.9835	0.107285	-1.46615	28.4128	26.3766	31.132	86.0128
Asxl3	putative Polycomb group protein ASXL3	NM_001167777	-0.677994	26.6231	0.094566	-1.45055	24.9837	23.3986	15.566	42.544
Wdr62	WD repeat-containing protein 62,	NM_146186	-0.676398	86.6267	-0.425051	-0.927744	79.8498	107.208	54.9389	104.51
C1qb	complement C1q subcomponent subunit B precursor	NM_009777	-0.675702	297.443	-0.483266	-0.868137	283.638	396.499	180.383	329.253
Tmem26	transmembrane protein 26	NM_177794	-0.675268	183.486	0.0901839	-1.44072	125.898	118.269	131.853	357.924
Usp1	ubiquitin carboxyl-terminal hydrolase 1,	NM_146144	-0.674476	617.64	-0.638277	-0.710675	518.779	807.463	434.017	710.299
Fen1	flap endonuclease 1,	NM_007999	-0.674409	226.386	-0.827694	-0.521123	179.295	318.221	167.564	240.466
Eid3	EP300-interacting inhibitor of differentiation	NM_025499	-0.674351	23.2894	-0.526893	-0.82181	21.5546	31.0563	14.6504	25.8963
Zfp395	zinc finger protein 395,	NM_199029	-0.672897	113.63	0.0126158	-1.35841	100.425	99.5503	71.4205	183.124
Mcm6	DNA replication licensing factor MCM6	NM_008567	-0.672256	856.38	-0.725877	-0.618636	681.908	1127.81	637.291	978.511
Taf15	TATA-binding protein-associated factor 2N,	NM_027427	-0.671915	56.782	-0.411836	-0.931993	46.0484	61.2617	41.2042	78.6138
Cdca7l	cell division cycle-associated 7-like protein	NM_146040	-0.669346	54.7545	-0.739275	-0.599418	44.0889	73.5991	40.2885	61.0413
Ccnf	cyclin-F,	NM_007634	-0.669288	190.564	-0.780065	-0.55851	151.372	259.937	141.925	209.02
Cks2	cyclin-dependent kinases regulatory subunit 2	NM_025415	-0.667859	373.326	-1.05823	-0.27749	270.902	564.118	297.586	360.699
Pycard	apoptosis-associated speck-like protein	NM_023258	-0.667756	47.7269	-0.806484	-0.529029	35.2711	61.6871	38.4572	55.4921
Myo1f	myosin-If,	NM_053214	-0.666261	56.8777	-0.436712	-0.895811	54.3763	73.5991	34.7946	64.7408
Dck	deoxycytidine kinase	NM_007832	-0.664481	196.954	-0.74891	-0.580053	166.068	279.081	137.347	205.321
Cdc25b	M-phase inducer phosphatase 2 isoform a	NM_023117	-0.662611	313.919	-0.572687	-0.752535	248.857	370.123	237.153	399.543
Sp2	transcription factor Sp2 isoform 1	NM_030220	-0.662289	20.2378	-0.163282	-1.1613	18.6153	20.846	12.8191	28.6709
Cd84	SLAM family member 5 precursor,	NM_013489	-0.658982	71.7794	-0.579143	-0.738821	70.0523	104.655	42.1198	70.29
Pde9a	high affinity cGMP-specific 3',5'-cyclic	NM_008804	-0.657745	26.3866	-0.137537	-1.17795	14.6963	16.1663	22.8912	51.7926
Nckap1l	nck-associated protein 1-like,	NM_153505	-0.657595	69.7575	-0.0625745	-1.25262	77.4004	80.8314	35.7103	85.0879
H2afx	histone H2A.x	NM_010436	-0.657078	583.944	-0.872783	-0.441373	433.051	792.999	470.643	639.084
Akna	AT-hook-containing transcription factor,	NM_001045514	-0.655441	48.2412	-0.018892	-1.29199	44.0889	44.67	30.2164	73.9895
Dnajc21	DnaJ (Hsp40) homolog, subfamily C, member 21,	NM_030046	-0.655387	20.7858	-0.249012	-1.06176	18.6153	22.1223	13.7347	28.6709
Pole2	DNA polymerase epsilon subunit 2	NM_011133	-0.655036	92.2872	-1.05206	-0.258013	63.194	131.032	79.6614	95.2615
Mcm2	DNA replication licensing factor MCM2	NM_008564	-0.654218	553.396	-0.700531	-0.607904	445.297	723.654	413.873	630.76
Tyms	Mus musculus 10 days embryo whole body cDNA, RIKEN full-length enriched library, clone:2610017G21 product:thymidylate synthase, full insert sequence.	NR_033402	-0.653458	279.966	-0.535574	-0.771342	267.962	388.416	171.226	292.258
Ank1	ankyrin-1 isoform 1,	NM_001110783	-0.653183	18.3281	-0.018892	-1.28747	17.6355	17.868	10.9878	26.8212
Ccdc163	coiled-coil domain containing 163,	NM_026714	-0.651218	45.6402	-0.560059	-0.742376	42.1293	62.1126	29.3007	49.018
Dbf4	protein DBF4 homolog A isoform 1,	NM_013726	-0.6495	574.376	-0.728281	-0.570718	487.917	808.314	402.885	598.39
Ifi44	interferon-induced protein 44	NM_133871	-0.649184	126.296	-1.37442	0.0760568	67.113	174	135.516	128.557
Cd36	platelet glycoprotein 4	NM_007643	-0.648627	126.164	-0.37966	-0.917594	130.797	170.171	70.5049	133.181
Isg20	interferon-stimulated gene 20 kDa protein	NM_001113527	-0.648191	25.2116	-0.7965	-0.499882	16.6558	28.9291	22.8912	32.3704
Pdgfra	alpha-type platelet-derived growth factor,	NM_011058	-0.647685	1212.75	0.0514973	-1.34687	974.364	940.197	828.661	2107.78
Tube1	tubulin epsilon chain	NM_028006	-0.647117	37.8224	-0.820346	-0.473887	29.3926	51.9023	29.3007	40.6942
Setd1a	SET domain containing 1A	NM_178029	-0.646738	45.838	-0.600949	-0.692527	34.7812	52.7531	36.6259	59.1916
Spc25	kinetochore protein Spc25	NM_025565	-0.646524	239.931	-0.774361	-0.518687	193.011	330.133	179.467	257.113
Tyrobp	TYRO protein tyrosine kinase-binding protein	NM_011662	-0.645293	73.8458	-0.387776	-0.90281	74.4612	97.4231	43.0354	80.4636
Rfc5	replication factor C subunit 5	NM_028128	-0.645268	170.921	-0.746401	-0.544136	143.534	240.793	121.781	177.575
Chac1	cation transport regulator-like protein 1	NM_026929	-0.644363	251.253	-0.925893	-0.362833	182.724	347.15	207.852	267.287
BC055324	hypothetical protein LOC381306,	NM_201364	-0.643889	115.413	-0.862254	-0.425524	94.5461	171.873	83.324	111.909
Lcp1	plastin-2,	NM_008879	-0.643599	148.503	-0.388219	-0.898978	139.125	182.083	95.2274	177.575
Gins2	DNA replication complex GINS protein PSF2	NM_178856	-0.641918	162.352	-1.08718	-0.196659	109.732	233.135	142.841	163.702
Haus5	HAUS augmin-like complex subunit 5	NM_027999	-0.641137	74.5698	-0.690509	-0.591764	58.7851	94.8706	57.6858	86.9376
Aldoc	fructose-bisphosphate aldolase C,	NM_009657	-0.640346	51.0613	-0.70064	-0.580053	34.2913	55.7311	45.7824	68.4403
Gbp7	guanylate binding protein 7	NM_001083312	-0.64022	57.4954	-0.759025	-0.521415	38.2103	64.6651	52.1919	74.9144
Coro2b	coronin-2B	NM_175484	-0.639924	21.3708	-0.220997	-1.05885	18.6153	21.6969	14.6504	30.5207
Pold3	DNA polymerase delta subunit 3,	NM_133692	-0.63919	213.917	-0.622579	-0.6558	166.068	255.683	168.479	265.437
Chaf1a	chromatin assembly factor 1 subunit A,	NM_013733	-0.638	148.663	-0.846506	-0.429493	118.06	212.289	112.625	151.678
Fermt3	fermitin family homolog 3,	NM_153795	-0.636665	36.9105	-0.348142	-0.925188	35.761	45.5208	22.8912	43.4688
Rsad2	radical S-adenosyl methionine domain-containing,	NM_021384	-0.63653	59.5053	-0.744032	-0.529029	48.0079	80.406	44.8667	64.7408
Sfrp2	secreted frizzled-related protein 2 precursor	NM_009144	-0.636108	23.7335	0.420312	-1.69253	21.0647	15.7409	13.7347	44.3937
Pfkfb1	6-phosphofructo-2-kinase/fructose-2,	NM_008824	-0.634761	44.7507	-0.453612	-0.81591	38.2103	52.3277	32.0477	56.417
Hjurp	Holliday junction recognition protein	NM_198652	-0.634327	74.2299	-0.772047	-0.496607	58.2953	99.5503	57.6858	81.3884
St6galnac3	alpha-N-acetylgalactosaminide	NM_011372	-0.633317	19.7618	-0.252179	-1.01446	17.1457	20.4206	13.7347	27.7461
Hist1h4c	histone H4	NM_178208	-0.63285	245.155	-1.19391	-0.0717887	171.457	392.245	203.274	213.645
Tmem178	transmembrane protein 178 precursor	NM_026516	-0.631734	25.5096	0.1295	-1.39297	18.6153	17.0171	18.313	48.0932
Fxyd6	FXYD domain-containing ion transport regulator 6,	NM_022004	-0.630721	96.07	-0.200292	-1.06115	78.8701	90.6163	69.5892	145.204
Kif26a	kinesin-like protein KIF26A	NM_001097621	-0.630575	24.1136	0.572734	-1.83388	15.1862	10.2103	15.566	55.4921
Scml2	sex comb on midleg-like protein 2,	NM_133194	-0.629507	29.8445	-0.560059	-0.698954	21.0647	31.0563	25.6381	41.6191
Smc4	structural maintenance of chromosomes protein 4	NM_133786	-0.6294	1139.62	-0.562416	-0.696385	981.222	1449.01	812.18	1316.09
Tonsl	NF-kappa-B inhibitor-like protein 2	NM_183091	-0.628558	72.2328	-0.49202	-0.765096	55.356	77.8534	57.6858	98.0361
Bcl11b	B-cell lymphoma/leukemia 11B isoform b,	NM_021399	-0.627528	111.822	-0.655637	-0.599418	84.2587	132.734	91.5648	138.73
Elovl6	elongation of very long chain fatty acids,	NM_130450	-0.626378	712.916	-0.582159	-0.670597	590.791	884.466	531.076	845.33
Parp16	poly [ADP-ribose] polymerase 16,	NM_177460	-0.625764	21.7147	-0.137537	-1.11399	22.0444	24.2494	12.8191	27.7461
Cbx2	chromobox protein homolog 2	NM_007623	-0.62572	87.2966	-0.600949	-0.650492	69.5624	105.506	67.7579	106.36
Rad51	DNA repair protein RAD51 homolog 1,	NM_011234	-0.625457	102.675	-0.934803	-0.316111	80.3397	153.58	78.7457	98.0361
Lgi2	leucine-rich repeat LGI family member 2,	NM_144945	-0.624783	23.4511	-0.105828	-1.14374	22.5343	24.2494	14.6504	32.3704
Fam111a	hypothetical protein LOC107373,	NM_026640	-0.62164	464.753	-0.624445	-0.618835	394.35	607.937	337.874	518.851
Bcat1	branched-chain-amino-acid aminotransferase,,	NM_007532	-0.621255	108.485	-0.632675	-0.609835	86.7081	134.435	84.2396	128.557
Rtp4	receptor-transporting protein 4	NM_023386	-0.619292	163.446	-1.04528	-0.193304	87.198	179.956	180.383	206.246
Hist1h4m		NM_001195421	-0.618742	658.159	-1.16732	-0.0701649	517.309	1161.85	465.149	488.331
Nol3	nucleolar protein 3	NM_030152	-0.61822	46.2592	-0.381462	-0.854977	32.3318	42.1174	39.3729	71.2149
Hist1h4b	histone H4	NM_178193	-0.618082	107.357	-1.23801	0.00184631	79.3599	187.189	81.4927	81.3884
Helq	helicase POLQ-like,	NM_001081107	-0.617033	52.7412	-0.751831	-0.482234	40.1698	67.6431	43.0354	60.1165
Igsf6	immunoglobulin superfamily member 6 precursor	NM_030691	-0.616456	18.4537	-0.92895	-0.303962	12.7368	24.2494	16.4817	20.3471
Fam123b	protein Fam123b	NM_175179	-0.615488	254.275	-0.347255	-0.883721	216.035	274.827	184.961	341.277
Tmem194	transmembrane protein 194A isoform 2	NM_173732	-0.614887	102.547	-0.887265	-0.34251	75.4409	139.541	86.0709	109.134
Als2cl	ALS2 C-terminal-like protein	NM_146228	-0.614768	45.6763	-0.67666	-0.552875	33.8015	54.0294	38.4572	56.417
Hat1	histone acetyltransferase type B catalytic,	NM_026115	-0.613005	337.488	-0.68268	-0.543331	284.128	456.059	248.141	361.624
Rnf152	RING finger protein 152	NM_178779	-0.612996	17.7087	-0.211537	-1.01446	16.1659	18.7189	11.9034	24.0466
C3ar1	C3a anaphylatoxin chemotactic receptor	NM_009779	-0.61198	182.951	-0.0982206	-1.12574	204.278	218.67	97.0587	211.795
Bcorl1	BCL-6 corepressor-like protein 1	NM_178782	-0.611472	50.7332	-0.330478	-0.892465	47.0281	59.1346	33.879	62.8911
Slc7a11	cystine/glutamate transporter,	NM_011990	-0.611457	293.908	-0.508018	-0.714895	229.752	326.729	234.406	384.745
Cep152	centrosomal protein of 152 kDa	NM_001081091	-0.610973	69.9587	-0.47598	-0.745967	62.7041	87.2128	48.5293	81.3884
Jag1	protein jagged-1 precursor	NM_013822	-0.610007	196.048	-0.547532	-0.672481	169.987	248.45	141.01	224.743
9430015G10Rik	hypothetical protein LOC230996	NM_177205	-0.606788	136.497	-0.715519	-0.498057	112.182	184.211	103.468	146.129
Vrk1	serine/threonine-protein kinase VRK1 isoform a	NM_011705	-0.606643	209.247	-0.748579	-0.464708	172.436	289.717	157.491	217.344
Syk	tyrosine-protein kinase SYK	NM_001198977	-0.606018	48.9435	-0.262676	-0.94936	47.518	57.0074	31.132	60.1165
Gm98	myelin gene regulatory factor,	NM_001033481	-0.605222	22.4086	-0.151595	-1.05885	21.0647	23.3986	14.6504	30.5207
Map3k5	mitogen-activated protein kinase kinase kinase,	NM_008580	-0.604229	22.6636	-0.541927	-0.666532	16.6558	24.2494	19.2286	30.5207
Sass6	spindle assembly abnormal protein 6 homolog,	NM_028349	-0.604212	138.264	-0.536856	-0.671568	124.918	181.233	95.2274	151.678
Zbp1	Z-DNA-binding protein 1 isoform 2	NM_001139519	-0.602617	17.6797	-1.05953	-0.1457	9.79752	20.4206	19.2286	21.272
Lat2	linker for activation of T-cells family member 2	NM_022964	-0.601636	37.5573	-0.188817	-1.01446	39.1901	44.67	21.9755	44.3937
Tinf2	TERF1-interacting nuclear factor 2	NM_145705	-0.601508	127.103	-0.622963	-0.580053	110.222	169.746	91.5648	136.881
Ifi203	interferon-activable protein 203 isoform 2,	NM_008328	-0.601313	30.3543	-0.477677	-0.724949	28.4128	39.5648	20.1443	33.2953
Lrp8		NR_033496	-0.600426	150.58	-1.05902	-0.141835	114.141	237.815	119.034	131.331
Csf1r	macrophage colony-stimulating factor 1 receptor,	NM_001037859	-0.600217	137.545	-0.1942	-1.00623	143.534	164.215	80.577	161.852
Cth	cystathionine gamma-lyase	NM_145953	-0.59719	276.299	-0.887283	-0.307096	237.59	439.468	191.37	236.766
P2ry6	P2Y purinoceptor 6	NM_183168	-0.596609	29.2671	-0.304294	-0.888925	31.3521	38.714	16.4817	30.5207
Nckap5	Nck-associated protein 5 isoform 1	NM_001081756	-0.59635	30.8801	0.0605424	-1.25324	23.5141	22.5477	22.8912	54.5672
Oas1b		NR_003507	-0.595805	21.4133	-0.656322	-0.535288	13.2267	20.846	21.0599	30.5207
Cdkn2c	cyclin-dependent kinase 4 inhibitor C,	NM_007671	-0.594957	56.907	-0.268568	-0.921346	45.5585	54.8803	43.9511	83.2382
Ptx3	pentraxin-related protein PTX3 precursor	NM_008987	-0.593743	668.761	-0.0875217	-1.09996	508.491	540.294	517.341	1108.92
Rtn4rl1	reticulon-4 receptor-like 1 precursor	NM_177708	-0.592372	20.7838	-0.639774	-0.54497	16.6558	25.9511	16.4817	24.0466
Mcm7	DNA replication licensing factor MCM7	NM_008568	-0.591986	412.25	-0.49092	-0.693053	343.893	483.287	314.067	507.753
Hist1h1e	histone H1.4	NM_015787	-0.587887	1403.79	-0.722666	-0.453108	1114.47	1839.13	1123.5	1538.06
Lmo2	rhombotin-2 isoform 3	NM_001142337	-0.586763	23.7954	-0.351715	-0.82181	24.0039	30.6309	14.6504	25.8963
Ncapd3	condensin-2 complex subunit D3,	NM_178113	-0.585167	290.471	-0.597768	-0.572567	249.347	377.355	215.177	320.005
1110065P20Rik	hypothetical protein LOC68920	NM_001142727	0.585033	113.753	0.150171	1.0199	117.08	105.506	155.66	76.7641
Styk1	tyrosine-protein kinase STYK1,	NM_172891	0.585224	98.3866	0.105468	1.06498	125.408	116.567	102.553	49.018
Nsun3	putative methyltransferase NSUN3	NM_178925	0.585354	32.8264	0.563676	0.607033	42.1293	28.5037	36.6259	24.0466
Esrra	steroid hormone receptor ERR1	NM_007953	0.586551	247.072	0.0800281	1.09307	257.675	243.771	331.465	155.378
Abhd4		NM_001205181	0.586829	346.204	0.782037	0.391621	438.929	255.257	391.897	298.733
Syt12	synaptotagmin-12	NM_134164	0.586848	34.119	0.635611	0.538086	41.6395	26.802	40.2885	27.7461
Polr1e	DNA-directed RNA polymerase I subunit RPA49,	NM_022811	0.586927	168.522	0.420124	0.753729	203.788	152.303	199.611	118.383
Sat1	diamine acetyltransferase 1	NM_009121	0.587057	1176.68	0.288106	0.886009	1436.32	1176.31	1358.82	735.271
Cpm	carboxypeptidase M precursor,	NM_027468	0.587574	57.8566	0.470784	0.704363	66.6232	48.0734	72.3362	44.3937
Cpeb1	cytoplasmic polyadenylation element-binding,	NM_007755	0.58762	157.809	0.466535	0.708704	188.112	136.137	190.455	116.533
BC031181	hypothetical protein LOC407819,	NM_001001181	0.587902	431.287	0.0928466	1.08296	485.467	455.208	532.907	251.564
Procr	endothelial protein C receptor	NM_011171	0.588497	57.4947	0.288748	0.888247	59.7649	48.9243	78.7457	42.544
Pigw	phosphatidylinositol-glycan biosynthesis class W	NM_001077636	0.588583	56.7624	0.655569	0.521597	83.7688	53.1786	53.1076	36.9947
Cpox	coproporphyrinogen-III oxidase, mitochondrial	NM_007757	0.588916	220.038	0.465482	0.71235	268.452	194.421	259.128	158.153
Ubtd1	ubiquitin domain-containing protein 1	NM_145500	0.589142	338.779	0.242442	0.935842	367.897	310.988	444.089	232.142
Cnn1	calponin-1	NM_009922	0.589997	1277.08	-0.174855	1.35485	1390.27	1569.41	1544.7	603.939
Impact	protein IMPACT	NM_008378	0.593032	1515.07	0.515806	0.670258	1885.04	1318.4	1754.38	1102.44
Mmp2	72 kDa type IV collagenase precursor	NM_008610	0.593802	6400.53	0.68554	0.502065	7419.66	4613.35	7953.32	5615.8
Fabp3	fatty acid-binding protein, heart	NM_010174	0.594522	124.459	0.330413	0.858632	139.615	111.037	159.323	87.8625
Sesn2	sestrin-2	NM_144907	0.594827	687.478	0.403666	0.785987	794.089	600.28	857.962	497.579
Rap2b	ras-related protein Rap-2b precursor	NM_028712	0.595335	733.426	0.43584	0.754829	879.328	650.055	881.769	522.551
Esrrg		NM_001243792	0.595668	29.0432	1.09332	0.0980192	30.8622	14.4646	36.6259	34.2201
Magi2	membrane-associated guanylate kinase, WW and PDZ	NM_001170745	0.59586	31.9181	0.928641	0.263078	39.68	20.846	36.6259	30.5207
Cd44	CD44 antigen isoform f precursor	NM_001177787	0.596443	3836.82	0.126384	1.0665	4826.75	4421.9	4127.74	1970.89
Asb13		NM_001267724	0.596742	71.543	0.221879	0.971605	77.4004	66.3668	94.3117	48.0932
2610019F03Rik	hypothetical protein LOC72148,	NM_173744	0.596752	24.8472	0.125498	1.06801	26.4533	24.2494	32.9633	15.7228
Sphk1	sphingosine kinase 1 isoform 2	NM_001172472	0.596907	141.814	0.277979	0.915836	155.781	128.479	184.961	98.0361
Lactb	serine beta-lactamase-like protein LACTB,	NM_030717	0.597095	180.386	0.291787	0.902403	214.566	175.277	216.093	115.609
Gabra4	gamma-aminobutyric acid receptor subunit alpha-4,	NM_010251	0.59771	45.2974	0.424001	0.77142	62.2143	46.3717	45.7824	26.8212
Ikbke	inhibitor of nuclear factor kappa-B kinase,	NM_019777	0.597912	85.0146	0.495681	0.700142	88.1777	62.538	117.203	72.1397
Nr2f1	COUP transcription factor 1	NM_010151	0.598244	40.5342	0.341004	0.855484	48.4977	38.2886	48.5293	26.8212
Cdc34	ubiquitin-conjugating enzyme E2 R1	NM_177613	0.599084	709.784	0.217216	0.980952	828.381	712.593	861.625	436.538
2010111I01Rik	aminopeptidase O,	NM_028079	0.599212	446.024	0.324241	0.874183	482.038	385.013	593.34	323.704
Rrad	GTP-binding protein RAD	NM_019662	0.599229	55.3954	0.409951	0.788508	58.7851	44.2446	75.0831	43.4688
Snora74a	Mus musculus small nucleolar RNA, H/ACA box 74A (Snora74a), small nucleolar RNA.	NR_002905	0.599309	1265.58	0.272124	0.926494	1360.39	1126.53	1687.54	887.874
Efna3	ephrin-A3 precursor	NM_010108	0.599585	30.2083	0.0761211	1.12305	31.8419	30.2054	40.2885	18.4974
Lrrc3	leucine-rich repeat-containing protein 3	NM_145152	0.5998	30.0486	0.247222	0.952378	32.8217	27.6529	39.3729	20.3471
Hic1	hypermethylated in cancer 1 protein isoform 1	NM_010430	0.600356	718.907	0.459817	0.740895	839.648	610.49	891.841	533.649
Bdnf	brain-derived neurotrophic factor isoform 1	NM_007540	0.600655	279.516	0.236525	0.964786	346.342	293.971	315.899	161.852
Blcap	bladder cancer-associated protein,	NM_016916	0.600795	403.199	0.369107	0.832483	469.791	363.741	499.028	280.235
B430319G15Rik	Mus musculus 13 days embryo stomach cDNA, RIKEN full-length enriched library, clone:D530025C14 product:inferred: procollagen lysine, 2-oxoglutarate 5-dioxygenase 2 / lysyl hydroxylase 2 [Mus musculus], full insert sequence.	NR_029474	0.601425	24.28	0.895378	0.307473	30.8622	16.5917	27.4694	22.1968
Negr1	neuronal growth regulator 1 isoform b	NM_177274	0.603011	27.6671	0.65488	0.551142	32.8217	20.846	33.879	23.1217
Rnu12	Mus musculus RNA U12, small nuclear (Rnu12), small nuclear RNA.	NR_004432	0.605706	50.2159	-0.0960599	1.30747	31.8419	34.0343	96.143	38.8445
Scara5	scavenger receptor class A member 5 isoform 2	NM_001168318	0.606487	34.213	2.24789	-1.03492	32.3318	6.80686	32.0477	65.6657
Crem	cAMP-responsive element modulator isoform 4,	NM_001110850	0.606624	102.745	0.325001	0.888247	127.368	101.677	118.119	63.8159
Klhl26	kelch-like protein 26 isoform 2,	NM_178771	0.607699	430.434	0.47558	0.739818	501.633	360.763	537.485	321.854
Ecm1		NM_001252653	0.607888	584.587	0.308234	0.907542	622.633	502.856	791.12	421.74
Tmem141	transmembrane protein 141 isoform 2	NM_001109993	0.608544	62.9916	0.424189	0.792899	69.0725	51.4768	83.324	48.0932
Homer3	homer protein homolog 3 isoform 1	NM_001146153	0.608724	326.075	0.41521	0.802237	362.508	271.849	425.776	244.165
Hmox1	heme oxygenase 1	NM_010442	0.609353	661.609	0.620283	0.598423	810.255	527.106	788.373	520.701
Tpp1	tripeptidyl-peptidase 1 precursor	NM_009906	0.61029	1839.78	0.497272	0.723307	2230.9	1580.47	2209.46	1338.28
Sdhaf1	succinate dehydrogenase assembly factor 1,	NM_001033140	0.611102	122.808	0.376517	0.845687	143.044	110.186	152.913	85.0879
Gm13152	hypothetical protein LOC195531	NM_001039209	0.611192	41.0227	0.6396	0.582785	45.0686	28.9291	54.0232	36.0699
Gpx1	glutathione peroxidase 1	NM_008160	0.612068	1521.06	0.361178	0.862958	1594.55	1241.4	2095.92	1152.39
Fsd1	fibronectin type III and SPRY domain-containing	NM_183178	0.613203	98.987	0.525428	0.700977	117.57	81.6823	121.781	74.9144
Rgs12	regulator of G-protein signalling 12 isoform B	NM_001163512	0.614293	534.629	0.32667	0.901916	652.515	520.299	629.05	336.652
Mpv17l2	mpv17-like protein 2	NM_183170	0.614454	182.612	0.305647	0.92326	193.501	156.558	249.056	131.331
Ndn	necdin	NM_010882	0.615526	650.176	0.591105	0.639948	842.097	559.013	730.687	468.908
Sfn	14-3-3 protein sigma	NM_018754	0.61563	26.2973	-0.0106244	1.24188	24.4938	24.6749	39.3729	16.6476
Lage3	L antigen family member 3,	NM_025410	0.616189	246.469	0.356657	0.875721	272.371	212.714	324.139	176.65
Sytl2	synaptotagmin-like protein 2 isoform 3,	NM_031394	0.616636	420.304	0.244686	0.988585	556.989	470.098	434.933	219.194
Tmem200a	transmembrane protein 200A,	NM_029881	0.618704	139.119	0.318978	0.91843	178.315	142.944	153.829	81.3884
4933439C10Rik	Mus musculus 10 days embryo whole body cDNA, RIKEN full-length enriched library, clone:2610028M21 product:unclassifiable, full insert sequence.	NR_015585	0.61906	23.757	0.6396	0.598521	33.8015	21.6969	23.8068	15.7228
Msln	mesothelin precursor,	NM_018857	0.619346	48.6641	0.877	0.361693	61.7244	33.6089	55.8545	43.4688
Gpr39	G-protein coupled receptor 39	NM_027677	0.620288	16.9454	0.1295	1.11108	18.6153	17.0171	21.9755	10.1736
Lynx1	ly-6/neurotoxin-like protein 1 precursor	NM_011838	0.620302	292.222	0.533776	0.706828	318.419	219.947	390.982	239.541
Comtd1	catechol O-methyltransferase domain-containing	NM_026965	0.621746	103.699	0.257948	0.985545	105.813	88.4891	146.504	73.9895
Fgfbp3	fibroblast growth factor-binding protein 3	NM_028263	0.621746	20.8566	0.2035	1.03999	24.9837	21.6969	24.7225	12.0233
Pitpnc1	cytoplasmic phosphatidylinositol transfer,	NM_145823	0.621757	259.407	0.65578	0.587733	320.379	203.355	308.573	205.321
Higd2a	HIG1 domain family member 2A	NM_025933	0.622288	202.081	0.294781	0.949794	231.711	188.89	255.466	132.256
Dach2	dachshund homolog 2 isoform 1,	NM_001142570	0.622516	31.7501	0.697609	0.547423	48.9876	30.2054	28.3851	19.4222
Reps2	ralBP1-associated Eps domain-containing protein,	NM_178256	0.622814	21.943	1.367	-0.121371	27.4331	10.6357	23.8068	25.8963
Ociad2	OCIA domain-containing protein 2	NM_026950	0.623483	54.8799	0.330134	0.916832	58.2953	46.3717	75.0831	39.7693
Angpt4	angiopoietin-4 precursor	NM_009641	0.624212	26.4651	0.180417	1.06801	30.3723	26.802	32.9633	15.7228
Scx	basic helix-loop-helix transcription factor	NM_198885	0.624483	244.358	0.61342	0.635546	229.752	150.176	363.512	233.992
Snora78	Mus musculus small nucleolar RNA, H/ACA box 7 (Snora78), small nucleolar RNA.	NR_028515	0.624622	79.9276	-0.40088	1.65012	60.2548	79.5551	136.432	43.4688
Ccdc142	coiled-coil domain-containing protein 142,	NM_001081266	0.624812	44.2401	0.605117	0.644508	52.4167	34.4597	54.9389	35.145
Zfp874a	zinc finger protein 874	NM_177712	0.625628	213.651	0.739425	0.511831	276.29	165.492	242.647	170.176
Gm53		NR_037977	0.62589	31.8126	0.355503	0.896277	34.2913	26.802	43.0354	23.1217
Mocs3	adenylyltransferase and sulfurtransferase MOCS3	NM_001160330	0.626691	79.9825	0.517815	0.735566	92.5866	64.6651	101.637	61.0413
Dnajc12	dnaJ homolog subfamily C member 12,	NM_013888	0.626793	28.5829	0.0335754	1.22001	31.3521	30.6309	36.6259	15.7228
Lrrc51	leucine-rich repeat-containing protein 51,	NM_001162974	0.627356	28.0583	0.461812	0.792899	29.8824	21.6969	38.4572	22.1968
Nudt17	nucleoside diphosphate-linked moiety X motif 17	NM_001162925	0.627356	28.4791	0.0467749	1.20794	29.8824	28.9291	38.4572	16.6476
4932416H05Rik	Mus musculus brain cDNA, clone MNCb-1723.	NR_029452	0.627599	36.1862	0.641622	0.613576	41.1496	26.3766	46.698	30.5207
Enho	adropin precursor	NM_027147	0.628216	35.2534	0.57901	0.677422	47.0281	31.4817	38.4572	24.0466
Pde7b	cAMP-specific 3',5'-cyclic phosphodiesterase 7B	NM_013875	0.629387	45.1115	0.975548	0.283225	54.3763	27.6529	54.0232	44.3937
4933426M11Rik	hypothetical protein LOC217684,	NM_178682	0.631185	1402.47	0.581083	0.681287	1825.28	1220.13	1579.49	984.985
Ogdhl	2-oxoglutarate dehydrogenase-like,,	NM_001081130	0.631285	564.073	0.629698	0.632873	656.924	424.578	714.205	460.585
Gm11110	Mus musculus 10 days neonate cerebellum cDNA, RIKEN full-length enriched library, clone:B930053I10 product:unclassifiable, full insert sequence.	NR_033508	0.631769	19.4144	0.37753	0.886009	21.5546	16.5917	25.6381	13.873
Klhdc8a	kelch domain-containing protein 8A	NM_144810	0.632324	192.099	0.722374	0.542273	235.141	142.519	231.659	159.077
Aldh1a2	retinal dehydrogenase 2	NM_009022	0.633498	76.1922	0.514429	0.752567	96.0157	67.2177	88.8178	52.7175
Nptx2	neuronal pentraxin-2 precursor	NM_016789	0.6341	61.9839	0.313683	0.954518	66.6232	53.604	84.2396	43.4688
Nxn	nucleoredoxin	NM_008750	0.634117	2342.23	0.313447	0.954788	2657.09	2138.2	3017.06	1556.55
Gsn		NM_001206368	0.634497	9251.18	0.193252	1.07574	10376.1	9075.24	11905.3	5648.17
Spry2	protein sprouty homolog 2	NM_011897	0.635405	684.991	0.538222	0.732589	915.579	630.485	745.337	448.561
Rnf169	ring finger protein 169	NM_175388	0.636663	273.033	0.563932	0.709395	330.177	223.35	334.211	204.396
Jph4	junctophilin-4 isoform a,	NM_177049	0.637146	25.8155	0.642385	0.631908	29.8824	19.1443	32.9633	21.272
Tnfrsf12a	tumor necrosis factor receptor superfamily	NM_013749	0.637777	90.8754	0.482654	0.792899	105.813	75.7263	115.372	66.5905
Plxdc2	plexin domain-containing protein 2 precursor	NM_026162	0.638038	1402.92	0.641751	0.634326	1585.73	1016.35	1830.38	1179.21
Alkbh6	probable alpha-ketoglutarate-dependent	NM_198027	0.638075	87.8811	0.491303	0.784847	92.0967	65.516	122.697	71.2149
Scn1b	sodium channel subunit beta-1 precursor	NM_011322	0.638269	440.539	0.397908	0.878629	458.524	348.001	618.978	336.652
Hs3st3b1	heparan sulfate glucosamine 3-O-sulfotransferase	NM_018805	0.640299	87.6525	0.466535	0.814064	117.57	85.0857	94.3117	53.6424
Pcdhb16	protocadherin beta 16	NM_053141	0.640381	77.8377	0.919707	0.361054	101.404	53.604	87.9022	68.4403
Zfp688	zinc finger protein 688,	NM_026999	0.642713	67.4089	0.484913	0.800513	77.4004	55.3057	86.9865	49.9429
Cmya5	cardiomyopathy-associated protein 5,	NM_023821	0.642737	17.0916	0.249304	1.03617	15.676	13.1883	26.5538	12.9482
S100a6	protein S100-A6	NM_011313	0.642806	11006.4	0.179518	1.10609	12186.6	10760.8	14392.2	6685.87
Ang	angiogenin precursor	NM_007447	0.644591	43.3945	0.326357	0.962824	48.0079	38.2886	57.6858	29.5958
Gsto1	glutathione S-transferase omega-1	NM_010362	0.644648	1966.64	0.280723	1.00857	2415.58	1988.45	2312.93	1149.61
Bicd1	protein bicaudal D homolog 1 isoform 1	NM_001112796	0.645614	65.5117	0.830774	0.460453	84.7486	47.648	75.0831	54.5672
Ppap2b	lipid phosphate phosphohydrolase 3	NM_080555	0.646858	489.759	1.22787	0.0658461	584.912	249.727	575.027	549.372
Gspt2	eukaryotic peptide chain release factor	NM_008179	0.64712	33.2287	0.439941	0.8543	42.1293	31.0563	38.4572	21.272
Ntn4	netrin-4 precursor	NM_021320	0.647835	75.378	0.169948	1.12572	83.2789	74.0246	98.89	45.3186
C920006O11Rik		NR_040401	0.648706	18.9988	0.605599	0.691813	18.1254	11.912	28.3851	17.5725
Gbe1	1,4-alpha-glucan-branching enzyme	NM_028803	0.648863	105.057	0.924256	0.37347	144.513	76.1517	112.625	86.9376
2310061J03Rik	RecName: Full=Putative uncharacterized protein LOC100009676 homolog;	NR_027965	0.648954	24.7083	0.826937	0.470971	27.9229	15.7409	32.0477	23.1217
Tinagl1	tubulointerstitial nephritis antigen-like	NM_001168333	0.649434	238.25	0.27485	1.02402	294.416	243.345	278.357	136.881
Kank3	KN motif and ankyrin repeat domain-containing,	NM_030697	0.649628	89.5147	0.408039	0.891217	85.2384	64.2397	135.516	73.0646
Cyp4f17	cytochrome P450, family 4, subfamily f,	NM_001101445	0.64997	128.015	0.477334	0.822606	144.513	103.805	168.479	95.2615
Ccdc68	coiled-coil domain-containing protein 68	NM_201362	0.651036	106.668	0.418889	0.883183	134.226	100.401	124.528	67.5154
Adc	antizyme inhibitor 2,	NM_172875	0.651151	444.19	0.332827	0.969476	508.491	403.732	572.28	292.258
Fam198b	protein ENED	NM_133187	0.652252	4660.69	0.124411	1.18009	5920.15	5431.02	5058.95	2232.63
Krt18	keratin, type I cytoskeletal 18	NM_010664	0.652318	52.3349	0.172249	1.13239	67.113	59.56	56.7702	25.8963
Snora16a	Mus musculus small nucleolar RNA, H/ACA box 16A (Snora16a), small nucleolar RNA.	NR_029412	0.652895	16.2428	-0.395962	1.70175	16.1659	21.2714	21.0599	6.47408
Fhl1	four and a half LIM domains protein 1 isoform 3	NM_010211	0.654477	2898.89	0.232659	1.0763	3501.14	2979.7	3469.39	1645.34
Hoxb4	homeobox protein Hox-B4	NM_010459	0.654821	50.2646	0.303036	1.00661	58.7851	47.648	63.1797	31.4455
Tmem181b-ps	SubName: Full=Predicted; SubName: Full=Transmembrane protein 181;	NR_033520	0.6557	334.418	0.568577	0.742823	403.168	271.849	414.788	247.865
Nme4	nucleoside diphosphate kinase, mitochondrial	NM_019731	0.655865	331.614	0.456143	0.855586	365.937	266.744	446.836	246.94
Gap43	neuromodulin	NM_008083	0.656641	176.869	0.597344	0.715937	231.711	153.154	200.527	122.083
Cd59a	CD59A glycoprotein precursor	NM_001111060	0.65974	112.065	0.777542	0.541938	161.169	94.0197	114.456	78.6138
Nudt22	nucleoside diphosphate-linked moiety X motif 22	NM_026675	0.659952	103.108	0.527004	0.792899	112.182	77.8534	141.01	81.3884
Ctsd	cathepsin D precursor,	NM_009983	0.661375	11705.5	0.367612	0.955137	13786.6	10685.5	14744.7	7605.19
BC022687	hypothetical protein LOC217887,	NM_145450	0.662146	223.567	0.38514	0.939152	265.023	202.929	280.188	146.129
Unc13c	protein unc-13 homolog C	NM_001081153	0.662971	17.5627	-0.133535	1.45948	18.6153	20.4206	22.8912	8.32382
Ppcdc	phosphopantothenoylcysteine decarboxylase,	NM_176831	0.663876	115.995	0.436423	0.891329	134.716	99.5503	149.251	80.4636
Mgp	matrix Gla protein precursor	NM_008597	0.663883	9188.06	0.861231	0.466534	9625.58	5298.71	12663.4	9164.52
Qpctl	glutaminyl-peptide cyclotransferase-like	NM_026111	0.66466	112.313	0.587048	0.742273	140.594	93.5943	134.6	80.4636
Tmem38a	trimeric intracellular cation channel type A	NM_144534	0.66475	146.758	0.293833	1.03567	169.497	138.264	187.708	91.562
Rsph9	radial spoke head protein 9 homolog	NM_029338	0.666033	33.5343	0.630315	0.701752	40.1698	25.9511	42.1198	25.8963
C030034I22Rik	Mus musculus adult male corpus striatum cDNA, RIKEN full-length enriched library, clone:C030034I22 product:unclassifiable, full insert sequence.	NR_026848	0.666673	16.0622	0.283671	1.04967	18.1254	14.89	21.0599	10.1736
Rhbdf2	rhomboid family member 2	NM_001167680	0.66697	152.942	0.398272	0.935669	190.072	144.22	182.214	95.2615
Pltp	phospholipid transfer protein precursor	NM_011125	0.669368	161.562	0.695584	0.643152	191.542	118.269	205.105	131.331
Glt28d2	glycosyltransferase 28 domain containing 1-like	NM_177130	0.669827	18.5607	0.637903	0.701752	24.4938	15.7409	21.0599	12.9482
C1ql3	complement C1q-like protein 3 precursor	NM_153155	0.670103	66.3994	0.26274	1.07747	85.2384	71.0466	74.1675	35.145
Tm4sf1	transmembrane 4 L6 family member 1,	NM_008536	0.670479	916.8	0.103875	1.23708	1055.19	981.889	1144.56	485.556
Isoc2b	isochorismatase domain-containing protein 2B,	NM_026158	0.670482	47.8698	0.515885	0.82508	55.356	38.714	62.2641	35.145
Fam151b	hypothetical protein LOC73942	NM_001163627	0.670524	24.1927	0.618538	0.72251	27.4331	17.868	32.0477	19.4222
BC029722	Mus musculus adult male tongue cDNA, RIKEN full-length enriched library, clone:2310008C15 product:unclassifiable, full insert sequence.	NR_015528	0.670856	158.517	0.487129	0.854584	186.643	133.159	202.358	111.909
Snord17	Mus musculus small nucleolar RNA, C/D box 17 (Snord17), small nucleolar RNA.	NR_030762	0.671214	1931.99	0.504063	0.838365	2224.53	1568.55	2523.53	1411.35
S100a4	protein S100-A4	NM_011311	0.671417	982.584	0.227174	1.11566	1023.35	874.256	1390.87	641.859
Pdgfa	platelet-derived growth factor subunit A,	NM_008808	0.671884	25.9544	0.358223	0.985545	28.9027	22.5477	34.7946	17.5725
Cdc42bpg	serine/threonine-protein kinase MRCK gamma	NM_001033342	0.672237	157.867	0.916787	0.427687	207.218	109.761	180.383	134.106
Ankrd1	ankyrin repeat domain-containing protein 1	NM_013468	0.672938	482.682	0.216741	1.12914	697.094	599.854	434.933	198.847
Baiap2	brain-specific angiogenesis inhibitor	NM_130862	0.673514	326.826	0.463931	0.883097	379.654	275.252	423.029	229.367
Rcan1	calcipressin-1 isoform 1	NM_001081549	0.674506	254.236	0.575323	0.773689	284.618	191.017	341.537	199.772
Errfi1	ERBB receptor feedback inhibitor 1,	NM_133753	0.67452	1035.32	0.774921	0.574118	1454.44	850.006	1098.78	738.045
Dcaf12l1	DDB1- and CUL4-associated factor 12-like protein	NM_001190718	0.676029	42.1558	0.559159	0.792899	58.2953	39.5648	44.8667	25.8963
Ramp1	receptor activity-modifying protein 1 isoform 1	NM_016894	0.676716	22.7696	-0.332553	1.68598	19.595	24.6749	35.7103	11.0984
Rab40c	ras-related protein Rab-40C	NM_139154	0.67676	296.346	0.46364	0.889879	341.444	247.599	387.319	209.02
Chst7	carbohydrate sulfotransferase 7	NM_021715	0.677315	46.0896	0.2035	1.15113	39.68	34.4597	75.9988	34.2201
Celf4	CUGBP Elav-like family member 4 isoform A	NM_001146292	0.678702	116.931	0.439877	0.917526	152.351	112.313	132.769	70.29
Slitrk6	SLIT and NTRK-like protein 6 precursor	NM_175499	0.681659	77.1044	0.920566	0.442751	117.57	62.1126	74.1675	54.5672
Fgf7	keratinocyte growth factor precursor,	NM_008008	0.684741	197.004	0.734322	0.63516	256.205	154.005	229.828	147.979
Pik3r3	phosphatidylinositol 3-kinase regulatory subunit	NM_181585	0.685433	535.092	0.463222	0.907645	639.288	463.717	676.664	360.699
Nipal4	magnesium transporter NIPA4	NM_172524	0.685783	98.6868	0.231299	1.14027	128.348	109.335	108.046	49.018
Klk8	kallikrein-8 precursor	NM_008940	0.686496	44.0338	0.0919921	1.281	54.8661	51.4768	49.445	20.3471
Ei24	etoposide-induced protein 2.4	NM_001199494	0.688813	1177.92	0.486015	0.891611	1490.2	1064	1401.86	755.618
Tmem108	transmembrane protein 108 precursor,	NM_178638	0.691262	18.3107	0.149053	1.23347	25.4736	22.9731	17.3973	7.39895
Tmem35	transmembrane protein 35	NM_026239	0.694783	36.7569	0.375453	1.01411	43.599	33.6089	46.698	23.1217
Lzic	protein LZIC	NM_026963	0.694823	424.334	0.419052	0.970594	515.35	385.438	527.413	269.137
Lekr1	leucine, glutamate and lysine rich 1 isoform 1	NM_001166659	0.694871	32.404	0.404198	0.985545	37.7205	28.5037	42.1198	21.272
Tmem42	transmembrane protein 42 isoform 1	NM_025339	0.695162	30.9591	0.530311	0.860014	36.2508	25.1003	40.2885	22.1968
Cpt1c		NM_001252470	0.695777	680.952	0.560495	0.831059	831.32	563.693	850.637	478.157
Btg2	protein BTG2	NM_007570	0.696746	2429.23	0.434595	0.958898	3190.56	2360.7	2750.61	1415.05
Polk	DNA polymerase kappa,	NM_012048	0.698757	357.136	0.55795	0.839565	483.508	328.431	395.56	221.044
1700025K23Rik	hypothetical protein LOC66337	NM_183254	0.698883	41.7506	0.481485	0.916282	47.518	34.0343	55.8545	29.5958
Htr1b	5-hydroxytryptamine receptor 1B	NM_010482	0.701007	99.7612	0.0999958	1.30202	118.55	110.611	120.866	49.018
Serpine1	plasminogen activator inhibitor 1 precursor	NM_008871	0.703901	5075.73	0.00269156	1.40511	6668.68	6656.25	5065.36	1912.63
Lyrm5	LYR motif-containing protein 5	NM_001163628	0.706152	182.859	0.656958	0.755347	236.12	149.751	217.009	128.557
P2rx6	P2X purinoceptor 6 isoform 1	NM_011028	0.706523	42.202	0.727062	0.685984	45.0686	27.2274	59.5171	36.9947
Slc27a3	long-chain fatty acid transport protein 3	NM_011988	0.707247	381.067	1.01126	0.403232	433.051	214.841	499.028	377.346
Pdk4	pyruvate dehydrogenase kinase, isozyme 4	NM_013743	0.707463	67.133	0.713175	0.701752	82.2992	50.2006	84.2396	51.7926
Gria3	glutamate receptor 3 precursor,	NM_016886	0.708646	713.819	0.609511	0.807781	962.607	630.91	803.023	458.735
Kctd8	BTB/POZ domain-containing protein KCTD8	NM_175519	0.709263	16.8949	0.432982	0.985545	16.6558	12.3374	25.6381	12.9482
R74862	Mus musculus 12 days embryo embryonic body between diaphragm region and neck cDNA, RIKEN full-length enriched library, clone:9430050L03 product:unclassifiable, full insert sequence.	NR_015529	0.709263	40.8062	0.2035	1.21503	39.68	34.4597	62.2641	26.8212
Masp1	mannan-binding lectin serine protease 1,	NM_008555	0.709498	330.326	0.636365	0.782631	372.306	239.516	448.667	260.813
Lif	leukemia inhibitory factor isoform a	NM_008501	0.709631	158.662	0.389324	1.02994	206.728	157.834	181.298	88.7874
Ocel1	occludin/ELL domain-containing protein 1	NM_029865	0.710853	24.797	0.331824	1.08988	23.0242	18.2934	39.3729	18.4974
Gpr116	probable G-protein coupled receptor 116,	NM_001081178	0.712629	17.2384	-0.000858108	1.42612	22.5343	22.5477	17.3973	6.47408
Acy3	aspartoacylase-2,	NM_027857	0.71403	38.6719	0.556172	0.871888	40.6597	27.6529	55.8545	30.5207
Def6	differentially expressed in FDCP 6	NM_027185	0.716037	162.163	0.535797	0.896277	188.112	129.756	215.177	115.609
Trim11	E3 ubiquitin-protein ligase TRIM11,	NM_053168	0.716214	225.373	0.581488	0.85094	269.922	180.382	290.26	160.927
Cds1	phosphatidate cytidylyltransferase 1	NM_173370	0.716732	17.7654	0.688927	0.744536	24.0039	14.89	20.1443	12.0233
Ctgf	connective tissue growth factor precursor	NM_010217	0.718457	6568.14	0.059408	1.37751	8483.68	8141.43	6966.25	2681.19
Ddx25	ATP-dependent RNA helicase DDX25	NM_013932	0.718658	17.7757	0.245321	1.192	17.1457	14.4646	27.4694	12.0233
1810011O10Rik	thyroid cancer-1	NM_026931	0.719666	191.119	0.659879	0.779454	231.222	146.347	244.478	142.43
Sac3d1	SAC3 domain-containing protein 1	NM_133678	0.720638	154.827	0.372477	1.0688	186.153	143.795	195.949	93.4117
Mafk	transcription factor MafK	NM_010757	0.724521	132.773	0.560796	0.888247	171.947	116.567	157.491	85.0879
4921531C22Rik	Mus musculus adult male testis cDNA, RIKEN full-length enriched library, clone:4921524A11 product:unclassifiable, full insert sequence.	NR_033782	0.724545	30.2342	0.848836	0.600254	29.8824	16.5917	44.8667	29.5958
Epha2	ephrin type-A receptor 2 precursor	NM_010139	0.727228	292.654	0.513766	0.94069	377.205	264.191	347.946	181.274
Lims2	LIM and senescent cell antigen-like-containing	NM_144862	0.728351	44.0527	0.112077	1.34463	52.4167	48.4988	54.0232	21.272
Mab21l3	hypothetical protein LOC242125	NM_172295	0.729372	25.1489	0.688927	0.769816	34.2913	21.2714	28.3851	16.6476
Slc7a4	cationic amino acid transporter 4	NM_144852	0.729689	43.0105	0.979069	0.480309	49.4775	25.1003	56.7702	40.6942
Bcl2l1	bcl-2-like protein 1,	NM_009743	0.729779	709.394	0.602747	0.856811	875.409	576.456	892.757	492.955
9930013L23Rik	KIAA1199 homolog precursor,	NM_030728	0.729898	206.837	0.583997	0.875799	249.347	166.343	266.454	145.204
Igsf9b	immunoglobulin superfamily, member 9B isoform 1	NM_001129787	0.731305	35.7063	0.824989	0.637621	48.9876	27.6529	40.2885	25.8963
Snora23	Mus musculus small nucleolar RNA, H/ACA box 23 (Snora23), small nucleolar RNA.	NR_033336	0.731637	407.104	0.340677	1.1226	432.071	341.194	586.015	269.137
Cryab	alpha-crystallin B chain,	NM_009964	0.733387	223.239	0.624188	0.842587	292.456	189.741	263.707	147.054
Rchy1	RING finger and CHY zinc finger	NM_026557	0.735263	513.208	0.602658	0.867868	634.39	417.771	646.447	354.225
Ddit4l	DNA damage-inducible transcript 4-like protein	NM_030143	0.736414	209.538	0.625612	0.847216	233.671	151.453	291.176	161.852
Mpp1	55 kDa erythrocyte membrane protein,	NM_008621	0.736491	1390.99	0.366014	1.10697	1664.6	1291.6	1780.94	826.833
Lrrtm1	leucine-rich repeat transmembrane neuronal,	NM_028880	0.739276	16.9658	1.49301	-0.0144555	21.5546	7.65771	19.2286	19.4222
3300005D01Rik		NR_045081	0.739276	19.3935	-0.0919555	1.57051	21.5546	22.9731	24.7225	8.32382
Tnfrsf11b	tumor necrosis factor receptor superfamily	NM_008764	0.740411	441.945	0.299212	1.18161	580.013	471.375	497.197	219.194
Pmm1	phosphomannomutase 1,	NM_013872	0.740729	705.29	0.40914	1.07232	803.887	605.385	956.852	455.035
4930429B21Rik	SubName: Full=Putative uncharacterized protein; SubName: Full=RIKEN cDNA 4930429B21;	NR_027966	0.74225	58.807	0.650959	0.833541	80.8296	51.4768	65.9266	36.9947
Lrrc7	leucine-rich repeat-containing protein 7,	NM_001081358	0.742416	47.7112	0.816477	0.668354	63.6839	36.1614	55.8545	35.145
Krt20	keratin, type I cytoskeletal 20	NM_023256	0.743164	36.7356	-0.0517567	1.53809	45.5585	47.2226	40.2885	13.873
Pcdhb18	protocadherin beta 18	NM_053143	0.745936	30.9944	1.17375	0.31812	47.0281	20.846	31.132	24.9715
Zfp52	zinc finger protein 52	NM_144515	0.749203	371.443	0.512862	0.985545	461.953	323.751	465.149	234.917
Snora70	Mus musculus small nucleolar RNA, H/ACA box 70 (Snora70), small nucleolar RNA.	NR_002899	0.749736	41.7116	-0.320062	1.81953	31.3521	39.1394	75.0831	21.272
Grem1	gremlin-1 precursor	NM_011824	0.749836	299.426	0.718838	0.780834	396.31	240.793	354.356	206.246
AI462493	hypothetical protein LOC107197 precursor	NM_001160356	0.750595	117.179	0.393162	1.10803	135.206	102.954	157.491	73.0646
Mapkapk3	MAP kinase-activated protein kinase 3,	NM_178907	0.752598	256.131	0.580025	0.925172	319.889	213.991	321.392	169.251
Wdfy1	WD repeat and FYVE domain containing 1 isoform,	NM_001111279	0.755206	289.814	0.937441	0.572971	466.852	243.771	268.285	180.349
Dcaf4	DDB1 and CUL4 associated factor 4 isoform 2	NM_030246	0.755291	231.489	0.589358	0.921224	279.719	185.912	301.248	159.077
Spon2	spondin-2 precursor	NM_133903	0.755385	96.3425	0.99705	0.513721	114.631	57.4328	125.444	87.8625
Plau	urokinase-type plasminogen activator	NM_008873	0.755689	810.21	0.454469	1.05691	1061.56	774.705	948.611	455.96
Ccrn4l	nocturnin,	NM_009834	0.756644	219.133	0.333657	1.17963	278.25	220.797	261.875	115.609
Aldh4a1	delta-1-pyrroline-5-carboxylate dehydrogenase,	NM_175438	0.757744	406.499	0.534894	0.980595	486.937	336.089	532.907	270.062
Snora81	Mus musculus small nucleolar RNA, H/ACA box 81 (Snora81), small nucleolar RNA.	NR_034048	0.759225	436.926	0.316413	1.20204	435.99	350.128	670.254	291.334
Il17d	interleukin 17D	NM_145837	0.759334	20.0639	0.713695	0.804972	23.0242	14.0391	27.4694	15.7228
Tmem37	voltage-dependent calcium channel gamma-like	NM_019432	0.759417	116.919	0.301963	1.21687	141.084	114.44	148.335	63.8159
Uty	histone demethylase UTY,	NM_009484	0.761206	249.756	-8.47715	9.99956	1.46963	523.702	473.39	0.462434
Npas3	neuronal PAS domain-containing protein 3,	NM_013780	0.763869	33.5517	0.644073	0.883665	46.5382	29.78	37.5416	20.3471
Mapk13	mitogen-activated protein kinase 13	NM_011950	0.766095	82.2617	0.536076	0.996114	83.2789	57.4328	125.444	62.8911
Hspb1	heat shock protein beta-1	NM_013560	0.767381	769.946	0.0933175	1.44144	864.142	810.016	1027.36	378.271
Ercc5	DNA repair protein complementing XP-G cells	NM_011729	0.768115	608.513	0.559425	0.976806	773.025	524.553	753.578	382.896
Psrc1	proline/serine-rich coiled-coil protein 1	NM_001190161	0.768775	834.69	0.391471	1.14608	970.445	739.82	1121.67	506.828
Rasl11a	ras-like protein family member 11A,	NM_026864	0.770781	24.6059	0.833551	0.708011	31.8419	17.868	30.2164	18.4974
Tmtc3	transmembrane and TPR repeat-containing protein	NM_001033332	0.771768	1642.72	0.531037	1.0125	2177.99	1507.29	1929.27	956.314
Slc1a2	excitatory amino acid transporter 2 isoform 2	NM_001077515	0.773749	18.0054	0.699458	0.848041	26.9432	16.5917	18.313	10.1736
Tob1	protein Tob1	NM_009427	0.777637	174.952	0.751844	0.80343	190.562	113.164	251.803	144.279
Tmem19	transmembrane protein 19,	NM_133683	0.777984	370.585	0.578803	0.977165	461.953	309.287	471.559	239.541
Siva1	apoptosis regulatory protein Siva isoform 1	NM_013929	0.784961	485.648	0.406243	1.16368	541.803	408.837	685.82	306.131
Pkd2l2	polycystic kidney disease 2-like 2 protein	NM_001163004	0.785318	28.1874	0.514702	1.05593	32.8217	22.9731	38.4572	18.4974
Bmper	BMP-binding endothelial regulator protein	NM_028472	0.786688	333.711	0.339904	1.23347	385.533	304.607	452.33	192.373
Gss	glutathione synthetase,	NM_008180	0.789135	225.915	0.456949	1.12132	264.533	192.719	305.826	140.58
Ctsf	cathepsin F precursor	NM_019861	0.791189	183.532	0.478778	1.1036	208.687	149.751	256.381	119.308
Cdkl2	cyclin-dependent kinase-like 2 isoform 1,	NM_016912	0.795138	37.3483	0.65918	0.931097	47.0281	29.78	47.6137	24.9715
Rbm38	RNA-binding protein 38	NM_019547	0.797931	30.0837	0.721349	0.874513	30.8622	18.7189	45.7824	24.9715
Pqlc3	PQ-loop repeat-containing protein 3 isoform 2	NM_001161111	0.799804	662.401	0.773766	0.825842	861.202	503.707	821.336	463.359
Btbd19	Mus musculus adult male urinary bladder cDNA, RIKEN full-length enriched library, clone:9530048O09 product:unclassifiable, full insert sequence.	NR_024078	0.799919	127.273	0.386487	1.21335	156.27	119.545	162.985	70.29
Gm5077	complement C1s-B subcomponent precursor	NM_173864	0.802041	20.3796	1.61854	-0.0144555	15.676	5.10514	30.2164	30.5207
Gtse1	G2 and S phase-expressed protein 1	NM_001168672	0.802419	550.957	0.395078	1.20976	661.823	503.282	725.193	313.53
Pvt1	Mus musculus ES cells cDNA, RIKEN full-length enriched library, clone:2410062G21 product:unclassifiable, full insert sequence.	NR_003368	0.802469	267.544	0.454335	1.1506	334.585	244.196	338.79	152.603
C630043F03Rik	Mus musculus adult male hypothalamus cDNA, RIKEN full-length enriched library, clone:A230098M10 product:unclassifiable, full insert sequence.	NR_027923	0.804051	75.8104	1.01622	0.591881	98.955	48.9243	93.3961	61.9662
Aen	apoptosis-enhancing nuclease isoform 1	NM_026531	0.805304	663.037	0.529616	1.08099	845.036	585.39	829.577	392.144
Glipr1	glioma pathogenesis-related protein 1 precursor	NM_028608	0.805436	96.1198	-0.132103	1.74297	102.874	112.739	130.022	38.8445
Fam124a		NM_001243857	0.805501	22.8447	0.750988	0.860014	27.9229	16.5917	30.2164	16.6476
Chrnb1	acetylcholine receptor subunit beta precursor	NM_009601	0.806267	82.3361	0.67852	0.934014	108.263	67.6431	100.721	52.7175
Cxxc4	CXXC-type zinc finger protein 4	NM_001004367	0.807862	22.1479	1.09966	0.516059	32.8217	15.3154	23.8068	16.6476
Prlr	prolactin receptor precursor,	NM_011169	0.80889	30.9207	1.83577	-0.217989	45.5585	12.7629	30.2164	35.145
Rgs5	regulator of G-protein signaling 5	NM_009063	0.809291	30.1355	0.481034	1.13755	39.1901	28.0783	36.6259	16.6476
B3galt1	beta-1,3-galactosyltransferase 1	NM_020283	0.810943	46.0307	0.33866	1.28323	60.2548	47.648	54.0232	22.1968
Pid1	PTB-containing, cubilin and LRP1-interacting	NM_001003948	0.811872	119.962	0.661658	0.962086	138.635	87.6383	167.564	86.0128
Rps27l	40S ribosomal protein S27-like	NM_026467	0.813164	2117.54	0.347334	1.27899	2472.89	1943.78	2870.56	1182.91
Hmgcll1	probable 3-hydroxymethyl-3-methylglutaryl-CoA,	NM_173731	0.813775	44.054	0.478507	1.14904	59.275	42.5428	51.2763	23.1217
Dennd2c	DENN domain-containing protein 2C,	NM_177857	0.813879	114.281	0.52192	1.10584	150.882	105.081	137.347	63.8159
Icam1	intercellular adhesion molecule 1 precursor	NM_010493	0.819844	149.382	1.08206	0.557626	172.926	81.6823	204.189	138.73
Gm2115		NR_045098	0.822139	331.188	0.422335	1.22194	396.8	296.098	442.258	189.598
Gzme	granzyme E precursor	NM_010373	0.822746	24.2101	0.312025	1.33347	33.8015	27.2274	25.6381	10.1736
Pbp2	phosphatidylethanolamine-binding protein 2	NM_029595	0.824866	26.7798	-0.161784	1.81152	28.9027	32.3326	35.7103	10.1736
Sdpr	serum deprivation-response protein	NM_138741	0.825619	1737.97	0.422717	1.22852	2185.83	1630.67	2197.55	937.817
Sox5	transcription factor SOX-5 isoform b,	NM_001113559	0.825694	53.0062	1.3555	0.295885	78.3802	30.6309	56.7702	46.2434
Cxcl15	C-X-C motif chemokine 15 precursor	NM_011339	0.826857	18.6256	1.78846	-0.13475	23.5141	6.80686	21.0599	23.1217
Snora21	Mus musculus small nucleolar RNA, H/ACA box 21 (Snora21), small nucleolar RNA.	NR_028078	0.827798	38.6494	-0.182391	1.83799	36.7407	41.692	59.5171	16.6476
Glrx3	glutaredoxin-3,	NM_023140	0.82872	436.776	0.523032	1.13441	589.321	410.113	513.678	233.992
Tnfrsf10b	tumor necrosis factor receptor superfamily,	NM_020275	0.829606	766.155	0.617567	1.04164	969.955	632.187	984.321	478.157
Man1a	mannosyl-oligosaccharide 1,2-alpha-mannosidase,	NM_008548	0.831673	902.016	0.676715	0.986632	1094.87	684.94	1215.06	613.188
Sema3c	semaphorin-3C precursor,	NM_013657	0.832956	253.022	0.810428	0.855484	356.63	203.355	291.176	160.927
Mt1	metallothionein-1,	NM_013602	0.83316	707.19	1.0216	0.644725	842.097	414.793	958.683	613.188
Shisa4	protein shisa-4 precursor,	NM_175259	0.833823	255.306	0.49641	1.17124	277.27	196.548	379.078	168.326
4833412C05Rik		NR_045954	0.837236	25.1731	0.103965	1.57051	27.4331	25.5257	35.7103	12.0233
Trp53inp1	tumor protein p53-inducible nuclear protein 1	NM_021897	0.840038	2474.76	0.668442	1.01163	3261.11	2051.84	3065.59	1520.48
Ufsp1	ufm1-specific protease 1	NM_027356	0.846075	34.6347	0.529729	1.16242	41.1496	28.5037	47.6137	21.272
Nmnat2	nicotinamide mononucleotide adenylyltransferase	NM_175460	0.846719	26.856	1.1577	0.535742	30.3723	13.6137	37.5416	25.8963
Sema3d	semaphorin-3D precursor,	NM_028882	0.848134	75.1233	1.32168	0.374587	87.198	34.8851	100.721	77.689
9030617O03Rik	hypothetical protein LOC217830 precursor,	NM_145448	0.849793	469.348	0.551192	1.14839	553.56	377.78	651.941	294.108
Snora64	Mus musculus small nucleolar RNA, H/ACA box 64 (Snora64), small nucleolar RNA.	NR_002897	0.851427	59.0226	-0.420195	2.12305	48.0079	64.2397	100.721	23.1217
Cdh13	cadherin-13 precursor,	NM_019707	0.853276	62.4699	1.15026	0.556293	65.1535	29.3546	92.4804	62.8911
Bax	apoptosis regulator BAX	NM_007527	0.853572	901.112	0.437632	1.26951	997.388	736.417	1322.2	548.447
9130008F23Rik	hypothetical protein LOC71583	NM_027834	0.854552	48.1117	0.542987	1.16612	60.7446	41.692	62.2641	27.7461
Atp6v0e2	V-type proton ATPase subunit e 2	NM_133764	0.857589	78.232	0.715279	0.9999	108.263	65.9414	92.4804	46.2434
Ak1	adenylate kinase isoenzyme 1 isoform 2	NM_001198792	0.862439	1054.04	0.527879	1.197	1299.15	901.058	1403.69	612.263
Pdrg1	p53 and DNA damage-regulated protein 1	NM_178939	0.863394	499.648	0.374658	1.35213	573.645	442.446	705.965	276.536
Gda	guanine deaminase,	NM_010266	0.865588	38.2673	0.861108	0.870067	54.8661	30.2054	43.9511	24.0466
Snord22	Mus musculus small nucleolar RNA, C/D box 22 (Snord22), small nucleolar RNA.	NR_004445	0.867817	817.422	0.0101628	1.72547	765.187	759.815	1339.59	405.092
Krt19	keratin, type I cytoskeletal 19	NM_008471	0.867944	74.0362	0.553308	1.18258	102.384	69.7703	86.0709	37.9196
Dyrk3	dual specificity	NM_145508	0.870167	64.0949	0.266042	1.47429	80.8296	67.2177	79.6614	28.6709
Gm15417		NR_040404	0.872583	37.4766	0.221202	1.52396	40.1698	34.4597	55.8545	19.4222
Tcea3	transcription elongation factor A protein 3	NM_011542	0.879205	29.993	1.2035	0.55491	34.2913	14.89	42.1198	28.6709
Prdm1	PR domain zinc finger protein 1	NM_007548	0.87933	17.0319	0.493007	1.26565	26.9432	19.1443	15.566	6.47408
Pisd-ps2	Mus musculus 0 day neonate head cDNA, RIKEN full-length enriched library, clone:4833419B01 product:unclassifiable, full insert sequence.	NR_003519	0.87945	74.9466	0.991996	0.766904	93.0765	46.7971	100.721	59.1916
Pcdh17	protocadherin 17 precursor,	NM_001013753	0.881202	28.9394	1.82125	-0.0588496	43.599	12.3374	29.3007	30.5207
Sync	syncoilin,	NM_023485	0.884898	59.5659	0.497948	1.27185	63.6839	45.0954	91.5648	37.9196
Mt2	metallothionein-2	NM_008630	0.887671	113.778	1.65855	0.116789	161.169	51.0514	126.359	116.533
Ccng1	cyclin-G1	NM_009831	0.889595	7729.45	0.602153	1.17704	10536.7	6941.29	9318.55	4121.21
Bbc3	bcl-2-binding component 3	NM_133234	0.890351	149.084	0.532123	1.24858	158.72	109.761	230.743	97.1112
Tmeff2	tomoregulin-2 precursor	NM_019790	0.891479	104.659	0.475486	1.30747	142.554	102.528	123.612	49.9429
Edn1	endothelin-1 precursor	NM_010104	0.896101	35.4021	0.419634	1.37257	56.3358	42.1174	31.132	12.0233
Zfp365	protein ZNF365,	NM_178679	0.898165	396.546	0.596864	1.19947	507.022	335.238	518.257	225.668
Dync1i1	cytoplasmic dynein 1 intermediate chain 1	NM_001191027	0.904792	20.1446	0.570283	1.2393	24.0039	16.1663	28.3851	12.0233
Pde1c	calcium/calmodulin-dependent 3',5'-cyclic	NM_001159952	0.907325	24.24	0.729569	1.08508	35.2711	21.2714	27.4694	12.9482
Rgs16	regulator of G-protein signaling 16	NM_011267	0.908076	223.519	0.514349	1.3018	333.606	233.56	232.575	94.3366
2200002D01Rik	HAI-2 related small protein	NM_028179	0.909306	39.7783	0.709686	1.10893	48.0079	29.3546	55.8545	25.8963
Kcnmb1	calcium-activated potassium channel subunit	NM_031169	0.910529	35.9389	-0.590751	2.41181	38.7002	58.2837	39.3729	7.39895
Ccdc74a	coiled-coil domain containing 74A	NM_001166164	0.915467	23.013	0.932853	0.898082	30.8622	16.1663	29.3007	15.7228
Gm684	hypothetical protein LOC270157	NM_001195681	0.920561	19.9531	0.270615	1.57051	21.5546	17.868	30.2164	10.1736
Gal3st4	galactose-3-O-sulfotransferase 4,	NM_001033416	0.923859	38.2	0.839089	1.00863	42.6192	23.824	57.6858	28.6709
Gramd1c	GRAM domain-containing protein 1C	NM_001172107	0.924514	45.8693	0.655375	1.19365	58.2953	37.0123	61.3484	26.8212
Ptgs2	prostaglandin G/H synthase 2	NM_011198	0.924608	1819.35	0.629207	1.22001	2925.54	1891.46	1721.42	738.97
Uchl1	ubiquitin carboxyl-terminal hydrolase isozyme,	NM_011670	0.927148	222.504	0.103216	1.75108	251.796	234.411	311.32	92.4869
Fgf2	heparin-binding growth factor 2 precursor,	NM_008006	0.927313	58.6356	0.474802	1.37982	68.5827	49.3497	84.2396	32.3704
Slc25a42	solute carrier family 25 member 42	NM_001007570	0.936206	29.5271	0.688927	1.18348	41.1496	25.5257	35.7103	15.7228
Dapk1	death-associated protein kinase 1	NM_029653	0.939153	437.096	1.04328	0.835029	617.244	299.502	532.907	298.733
Efemp1	EGF-containing fibulin-like extracellular matrix	NM_146015	0.941714	489.145	1.12538	0.758051	616.264	282.485	664.76	393.069
Ephx1	epoxide hydrolase 1,	NM_010145	0.943149	1578.88	0.670637	1.21566	1919.82	1206.09	2229.6	960.014
Serpinb9b	serine (or cysteine) proteinase inhibitor, clade	NM_011452	0.944884	56.0154	0.343508	1.54626	84.7486	66.7923	54.0232	18.4974
Rgs17	regulator of G-protein signaling 17 isoform 2	NM_019958	0.945676	101.912	0.494178	1.39718	134.226	95.296	129.106	49.018
Adora2b	adenosine receptor A2b	NM_007413	0.946237	214.906	0.208854	1.68362	264.533	228.881	279.273	86.9376
Gm3435	hypothetical protein LOC100041621,	NM_001123372	0.947351	47.8643	0.57901	1.31569	47.0281	31.4817	80.577	32.3704
Slc19a2	thiamine transporter 1,	NM_054087	0.951539	557.647	0.706669	1.19641	705.422	432.235	760.903	332.028
Hmga2-ps1		NR_037996	0.952652	46.9098	0.291728	1.61358	57.8054	47.2226	62.2641	20.3471
Il1rl1	interleukin-1 receptor-like 1 isoform b,	NM_010743	0.954231	2242.82	1.03566	0.872797	3009.8	1468.15	2906.27	1587.07
Gm11974		NR_045893	0.958786	102.311	0.547883	1.36969	126.878	86.7874	141.01	54.5672
Htr2a	5-hydroxytryptamine receptor 2A	NM_172812	0.961614	327.55	0.314341	1.60889	443.828	356.935	383.656	125.782
Car11	carbonic anhydrase-related protein 11 precursor	NM_009800	0.962828	27.0268	1.38991	0.535742	32.3318	12.3374	37.5416	25.8963
Fbxw9	F-box and WD-40 domain protein 9,	NM_026791	0.973181	467.647	0.80023	1.14613	603.038	346.299	634.544	286.709
Fst	follistatin,	NM_008046	0.973258	191.324	0.834438	1.11208	265.513	148.9	239.9	110.984
Col10a1	collagen alpha-1(X) chain precursor	NM_009925	0.975446	196.722	0.797681	1.15321	230.732	132.734	292.092	131.331
Esm1	endothelial cell-specific molecule 1 precursor	NM_023612	0.978105	18.0166	1.27879	0.677422	28.9027	11.912	19.2286	12.0233
Aga		NM_001205054	0.981415	290.255	0.455859	1.50697	369.367	269.296	386.403	135.956
Kcnd2	potassium voltage-gated channel subfamily D	NM_019697	0.982574	47.1489	1.32425	0.640896	67.113	26.802	57.6858	36.9947
Cpz	carboxypeptidase Z precursor	NM_153107	0.98553	23.7453	1.03132	0.939741	34.7812	17.0171	28.3851	14.7979
Arap2	arf-GAP with Rho-GAP domain, ANK repeat and PH	NM_178407	0.989011	360.401	0.637521	1.3405	499.674	321.199	445.005	175.725
Rac3	ras-related C3 botulinum toxin substrate 3	NM_133223	0.993097	122.029	0.711888	1.27431	130.307	79.5551	196.864	81.3884
Olfr1318	olfactory receptor 1318	NM_001011802	1.00323	19.5385	0.913994	1.09246	26.4533	14.0391	25.6381	12.0233
9030025P20Rik	hypothetical protein LOC100041574,	NM_001123370	1.00542	53.764	0.972175	1.03866	67.6029	34.4597	75.9988	36.9947
C130083M11Rik		NR_040717	1.00552	54.7075	0.724333	1.28671	80.8296	48.9243	63.1797	25.8963
AI414108	Mus musculus adult male urinary bladder cDNA, RIKEN full-length enriched library, clone:9530025K22 product:Warning: possibly chimeric clone, full insert sequence.	NR_027907	1.00974	31.9352	0.42251	1.59698	34.7812	25.9511	50.3606	16.6476
Ano1	anoctamin-1,	NM_178642	1.01734	56.8506	0.933661	1.10102	69.0725	36.1614	83.324	38.8445
Adrb2	beta-2 adrenergic receptor	NM_007420	1.01993	34.3992	0.54335	1.49651	39.68	27.2274	52.1919	18.4974
Cd55	complement decay-accelerating factor,,	NM_010016	1.03893	242.373	1.58804	0.489819	328.707	109.335	310.405	221.044
Sema7a	semaphorin-7A precursor	NM_011352	1.04006	137.293	0.872185	1.20794	165.088	90.1908	205.105	88.7874
Grb14	growth factor receptor-bound protein 14	NM_016719	1.04223	196.952	0.787145	1.29731	267.962	155.281	259.128	105.435
Ereg	proepiregulin preproprotein	NM_007950	1.04482	209.004	1.2076	0.88204	344.873	149.325	221.587	120.233
Eda2r	tumor necrosis factor receptor superfamily	NM_001161433	1.05215	1316.44	0.678428	1.42588	1891.41	1181.84	1597.81	594.69
Agtr2	type-2 angiotensin II receptor	NM_007429	1.05437	403.193	1.58403	0.524703	559.928	186.763	510.932	355.15
Pmaip1	phorbol-12-myristate-13-acetate-induced protein	NM_021451	1.05523	889.397	0.437755	1.6727	1186.48	875.957	1138.15	356.999
Serpine2	glia-derived nexin precursor,	NM_009255	1.05841	750.989	0.852274	1.26454	1007.68	558.162	1015.45	422.665
Abca6	ATP-binding cassette sub-family A member 6	NM_001166556	1.05885	21.8666	0.177965	1.93974	27.4331	24.2494	28.3851	7.39895
Prrg4	transmembrane gamma-carboxyglutamic acid protein,	NM_178695	1.05933	50.0465	0.811183	1.30747	78.3802	44.67	54.9389	22.1968
Pisd-ps1		NR_003517	1.06472	647.645	1.36539	0.764045	1139.94	442.446	634.544	373.647
Snora15	Mus musculus small nucleolar RNA, H/ACA box 15 (Snora15), small nucleolar RNA.	NR_003681	1.07438	57.5382	0.248943	1.89981	63.194	53.1786	89.7335	24.0466
Pcdhb20	protocadherin beta 20	NM_053145	1.08007	24.5944	0.833551	1.32658	31.8419	17.868	34.7946	13.873
Phlda3	pleckstrin homology-like domain family A member	NM_013750	1.08602	2204.88	0.641406	1.53063	2533.64	1624.29	3462.98	1198.63
Olr1	oxidized low-density lipoprotein receptor 1	NM_138648	1.09379	23.1268	1.13791	1.04967	42.1293	19.1443	21.0599	10.1736
Plin4	perilipin-4	NM_020568	1.09409	35.6596	1.73551	0.452671	52.4167	15.7409	43.0354	31.4455
Tmem14a	transmembrane protein 14A,	NM_029398	1.09808	57.1614	1.18147	1.01469	63.6839	28.0783	91.5648	45.3186
Inhbb	inhibin beta B chain precursor	NM_008381	1.0982	421.013	0.376288	1.82012	525.147	404.582	587.846	166.476
Mgmt	methylated-DNA--protein-cysteine	NM_008598	1.10456	179.004	0.835439	1.37367	214.076	119.971	275.61	106.36
Fas	tumor necrosis factor receptor superfamily	NM_007987	1.11126	124.634	0.775639	1.44688	164.598	96.1468	173.973	63.8159
Mmp3	stromelysin-1 preproprotein	NM_010809	1.11737	405.781	1.5219	0.712835	499.674	174	589.677	359.774
Gjb5	gap junction beta-5 protein	NM_010291	1.1409	16.3486	0.595818	1.68598	20.5748	13.6137	23.8068	7.39895
Angptl4	angiopoietin-related protein 4	NM_020581	1.16262	309.982	1.4126	0.912652	370.346	139.115	477.053	253.414
Mmp15	matrix metalloproteinase-15 precursor	NM_008609	1.16672	17.9098	1.1255	1.20794	17.6355	8.08314	32.0477	13.873
Ptprv	receptor-type tyrosine-protein phosphatase V	NM_007955	1.16861	42.029	1.0842	1.25302	56.8256	26.802	59.5171	24.9715
Gdf15	growth/differentiation factor 15 precursor,	NM_011819	1.17018	19.6157	-0.104622	2.44498	20.5748	22.1223	30.2164	5.54921
2810008D09Rik	Mus musculus 10, 11 days embryo whole body cDNA, RIKEN full-length enriched library, clone:2810008D09 product:unclassifiable, full insert sequence.	NR_027059	1.18998	39.6447	0.235209	2.14474	45.0686	38.2886	61.3484	13.873
Wnt10b	protein Wnt-10b precursor,	NM_011718	1.19599	17.8762	0.706001	1.68598	24.9837	15.3154	23.8068	7.39895
Sprr2k	small proline-rich protein 2K	NM_011477	1.2013	27.8839	0.658066	1.74454	36.2508	22.9731	40.2885	12.0233
Cox6b2	cytochrome c oxidase subunit 6B2 isoform 2	NM_183406	1.20525	141.907	0.403904	2.00661	143.534	108.484	252.719	62.8911
Ptp4a3	protein tyrosine phosphatase type IVA 3 isoform,	NM_008975	1.21151	488.771	0.738798	1.68422	608.426	364.592	749	233.067
Cpxm1	probable carboxypeptidase X1 precursor	NM_019696	1.2164	403.457	1.23586	1.19693	530.046	225.052	597.918	260.813
Phlda1	pleckstrin homology-like domain family A member	NM_009344	1.22621	64.2546	1.00348	1.44895	95.5258	47.648	83.324	30.5207
Rprm	protein reprimo	NM_023396	1.23648	40.946	1.10494	1.36801	48.4977	22.5477	66.8423	25.8963
Samd12	sterile alpha motif domain-containing protein	NM_177225	1.26289	23.97	1.09966	1.42612	32.8217	15.3154	34.7946	12.9482
Rap1gap		NM_029563	1.26397	19.6192	1.33595	1.192	27.9229	11.0611	27.4694	12.0233
9230114K14Rik	Mus musculus 9 days embryo whole body cDNA, RIKEN full-length enriched library, clone:D030041E15 product:unclassifiable, full insert sequence.	NR_015537	1.26986	125.631	1.01652	1.5232	187.623	92.7434	164.817	57.3419
Penk	proenkephalin-A,	NM_001002927	1.27152	128.251	2.47913	0.0639001	90.1372	16.1663	207.852	198.847
Cdkn1a	cyclin-dependent kinase inhibitor 1	NM_001111099	1.27659	3861.08	0.699653	1.85352	5119.21	3152	5618.42	1554.7
Tbc1d2	TBC1 domain family, member 2	NM_198664	1.28891	138.622	1.07381	1.50401	197.91	94.0197	194.117	68.4403
H2afj	histone H2A.J	NM_177688	1.2927	333.029	0.609842	1.97556	405.128	265.467	527.413	134.106
Slc16a12	monocarboxylate transporter 12	NM_172838	1.30918	34.9193	1.93622	0.682152	55.356	14.4646	43.0354	26.8212
Pamr1	inactive serine protease PAMR1 precursor,	NM_173749	1.31373	54.5347	1.05695	1.57051	77.8903	37.4377	76.9144	25.8963
Sncg	gamma-synuclein	NM_011430	1.3173	46.3543	0.584929	2.04967	48.4977	32.3326	84.2396	20.3471
Mdm2	E3 ubiquitin-protein ligase Mdm2	NM_010786	1.32563	1868.02	0.984916	1.66634	2760.94	1394.98	2521.69	794.462
Lrdd	leucine-rich repeat and death domain-containing,	NM_022654	1.33098	139.508	1.04838	1.61358	181.254	87.6383	217.924	71.2149
4833427G06Rik	hypothetical protein LOC235345	NM_177702	1.33724	19.8031	0.688927	1.98554	20.5748	12.7629	36.6259	9.24869
2210408F21Rik		NR_040262	1.34449	16.0324	0.873352	1.81562	17.1457	9.35943	29.3007	8.32382
Anks1b	ankyrin repeat and sterile alpha motif	NM_181398	1.41827	44.5776	0.681079	2.15547	53.8864	33.6089	74.1675	16.6476
Perp	p53 apoptosis effector related to PMP-22	NM_022032	1.43248	73.889	1.32839	1.53656	100.425	39.9903	115.372	39.7693
Dcxr	L-xylulose reductase	NM_026428	1.44466	300.106	1.01034	1.87898	345.363	171.448	537.485	146.129
Slc2a9	solute carrier family 2, member 9 isoform 4	NM_145559	1.45088	19.2768	1.33126	1.57051	28.9027	11.4866	27.4694	9.24869
Crip2	cysteine-rich protein 2	NM_024223	1.46939	347.961	0.640564	2.29821	431.091	276.529	568.617	115.609
Rbp4	retinol-binding protein 4 isoform 1	NM_001159487	1.47546	22.6508	0.539103	2.41181	25.9634	17.868	39.3729	7.39895
Cd80	T-lymphocyte activation antigen CD80 precursor,	NM_009855	1.5178	157.094	0.831225	2.20438	209.667	117.844	247.225	53.6424
Celf5	CUG-BP- and ETR-3-like factor 5,	NM_176954	1.52063	29.0879	1.68893	1.35233	41.1496	12.7629	44.8667	17.5725
Anxa8	annexin A8,	NM_013473	1.59452	217.846	2.00489	1.18415	295.395	73.5991	348.862	153.528
Sytl1	synaptotagmin-like protein 1	NM_031393	1.60375	18.6226	0.948928	2.25856	27.9229	14.4646	26.5538	5.54921
Ano3	anoctamin-3 isoform 1	NM_001081556	1.64772	303.897	1.2755	2.01993	483.018	199.526	427.608	105.435
Angptl7	angiopoietin-related protein 7 precursor	NM_001039554	1.66283	145.666	1.873	1.45267	180.764	49.3497	258.213	94.3366
Trim7	tripartite motif-containing protein 7	NM_053166	1.75998	68.2464	1.26693	2.25302	91.117	37.8631	119.034	24.9715
Mcpt8	mast cell protease 8 precursor	NM_008572	1.77551	54.1207	0.964562	2.58645	78.8701	40.4157	83.324	13.873
