# Supplementary material for: Conditional inactivation of PDCD2 induces p53 activation and cell cycle arrest
Source: Biol Open. 2014 Aug 22;3(9):821–31. doi: 10.1242/bio.20148326 (PMC4163659; doi:10.1242/bio.20148326)
Supplement: Supplementary Material [file supp_bio.20148326_Table_S5.xlsx]

## Sheet: FloxWt-polyA_Ribo-509_DifGenes
Gene	desc	refGene	log2(Flox/WT)_polyA+	log2(Flox/WT)_Ribo-	Mean_Expr-polyA	Mean_Expr-Ribo	log2(Flox/WT)_polyA+1	log2(Flox/WT)_Ribo-1	log2(Flox/WT)_polyA+2	log2(Flox/WT)_Ribo-2	a-FxTm-1	a-WtTm-1	r-FxTm-1	r-WtTm-1	a-FxTm-2	a-WtTm-2	r-FxTm-2	r-WtTm-2
Kif14	kinesin-like protein KIF14	NM_001081258	-1.97398	-1.49536	164.755	142.078	-1.67967	-1.37055	-2.2683	-1.62018	85.1993	272.94	86.7081	224.201	51.7193	249.16	63.1797	194.222
Wnt4	protein Wnt-4 precursor	NM_009523	-1.80209	-0.932433	47.2704	37.3602	-0.667795	-0.34791	-2.93638	-1.51696	30.9815	49.2186	28.4128	36.1614	12.5804	96.3011	21.9755	62.8911
Gpr30	G-protein coupled estrogen receptor 1	NM_029771	-1.68265	-1.05954	27.1465	16.6061	-1.65131	-0.574107	-1.71398	-1.54497	10.3272	32.4395	13.7165	20.4206	15.376	50.4434	8.24083	24.0466
2700099C18Rik	Mus musculus 11 days embryo whole body cDNA, RIKEN full-length enriched library, clone:2700099C18 product:inferred: Mus musculus, Similar to highly expressed in cancer, rich in leucine heptad repeats, clone MGC:8311, mRNA, complete cds / putative {Mus musculus}, full insert sequence.	NR_024720	-1.5652	-0.937698	57.4443	31.6078	-0.90185	-0.938944	-2.22856	-0.936453	41.3087	77.1837	25.9634	49.7751	19.5695	91.7153	17.3973	33.2953
Esco2	N-acetyltransferase ESCO2	NM_028039	-1.53983	-1.48824	91.6325	112.44	-1.19932	-1.26812	-1.88034	-1.70835	51.6359	118.572	73.4814	176.978	41.9346	154.387	46.698	152.603
Exo1	exonuclease 1	NM_012012	-1.50995	-1.05958	91.2563	61.3528	-1.00191	-1.39575	-2.01799	-0.723407	58.0904	116.335	32.8217	86.362	37.7411	152.859	47.6137	78.6138
Mxd3	max dimerization protein 3	NM_016662	-1.50869	-1.01729	76.1474	75.6774	-1.24263	-1.25593	-1.77474	-0.778643	33.5633	79.421	43.1091	102.954	43.3324	148.273	57.6858	98.9609
Rassf4	ras association domain-containing protein 4,	NM_178045	-1.50853	-0.824739	50.664	50.7797	-0.673032	-0.179828	-2.34403	-1.46965	32.2724	51.4558	45.0686	51.0514	19.5695	99.3582	28.3851	78.6138
Oip5	protein Mis18-beta	NM_001042653	-1.50852	-0.853604	45.2698	48.8686	-1.27332	-0.777641	-1.74373	-0.929567	24.5271	59.2861	37.7205	64.6651	22.3651	74.9008	32.0477	61.0413
Slfn9	schlafen 9,	NM_172796	-1.50782	-1.45776	186.906	212.874	-1.43993	-1.42996	-1.5757	-1.48557	108.435	294.193	114.631	308.861	86.6649	258.331	112.625	315.38
Cdc25c	M-phase inducer phosphatase 3	NM_009860	-1.49526	-1.16907	84.869	67.8783	-1.3079	-1.24396	-1.68262	-1.09418	45.1814	111.861	43.1091	102.103	43.3324	139.102	40.2885	86.0128
Cep55	centrosomal protein of 55 kDa isoform 1	NM_001164362	-1.48424	-1.16157	146.766	124.222	-1.56644	-1.50395	-1.40204	-0.819199	86.4901	256.161	77.4004	219.521	67.0954	177.316	72.3362	127.632
Fam64a	family with sequence similarity 64, member A	NM_144526	-1.47055	-1.39574	191.862	99.2712	-1.62686	-1.5081	-1.31424	-1.28339	100.69	310.972	53.3965	151.878	102.041	253.746	55.8545	135.956
Rpl22l1	60S ribosomal protein L22-like 1,	NM_026517	-1.45001	-1.08065	880.221	1042.5	-1.34148	-1.48573	-1.55853	-0.675562	512.486	1298.7	662.313	1854.87	433.324	1276.37	636.375	1016.43
Cdc6	cell division control protein 6 homolog isoform	NM_001025779	-1.43202	-1.52087	91.8194	87.9704	-1.48263	-1.68779	-1.38141	-1.35394	51.6359	144.3	45.5585	146.773	47.5259	123.816	44.8667	114.684
Rgs1	regulator of G-protein signaling 1	NM_015811	-1.42598	-1.05726	38.2118	39.8483	-0.86044	-0.640629	-1.99152	-1.47389	27.1089	49.2186	40.6597	63.3888	15.376	61.1435	14.6504	40.6942
Mki67	antigen KI-67	NM_001081117	-1.42254	-1.46424	2059.74	1337.76	-1.33789	-1.27506	-1.5072	-1.65342	1324.46	3347.98	817.603	1978.67	928.153	2638.34	616.231	1938.52
Aspm	abnormal spindle-like microcephaly-associated,	NM_009791	-1.42232	-1.43271	342.037	261.966	-1.31073	-1.12089	-1.53392	-1.74453	197.507	489.949	171.947	373.952	174.728	505.963	115.372	386.595
Ccnb2	G2/mitotic-specific cyclin-B2	NM_007630	-1.41799	-1.07778	308.322	299.231	-1.29523	-1.076	-1.54075	-1.07955	184.598	453.035	206.238	434.788	152.362	443.291	178.551	377.346
Gmnn	geminin,	NM_020567	-1.41249	-0.943954	90.9447	110.681	-1.52604	-1.33393	-1.29895	-0.553975	43.8905	126.402	70.5422	177.829	55.9128	137.573	78.7457	115.609
Casc5	protein CASC5,	NM_029617	-1.40926	-1.34177	225.417	314.711	-1.45412	-1.35389	-1.3644	-1.32966	135.544	371.377	198.4	507.111	110.428	284.317	157.491	395.844
D2Ertd750e	putative TRAF4-associated factor 1	NM_026412	-1.40871	-1.11919	242.114	171.606	-1.37829	-1.08306	-1.43912	-1.15532	127.799	332.226	109.242	231.433	136.986	371.447	107.131	238.616
Iqgap3	IQ motif containing GTPase activating protein 3	NM_001033484	-1.39949	-0.984321	265.652	222.977	-1.15846	-0.844077	-1.64052	-1.12457	161.362	360.191	168.028	301.629	131.395	409.662	132.769	289.484
Fancd2	Fanconi anemia group D2 protein homolog,	NM_001033244	-1.39381	-1.12181	116.883	120.567	-0.983429	-0.945363	-1.80418	-1.29825	91.6537	181.214	90.1372	173.575	43.3324	151.33	63.1797	155.378
Slfn8	schlafen 8 isoform 2	NM_001167743	-1.39308	-0.956896	57.8219	54.3969	-1.87579	-0.994913	-0.910381	-0.918878	21.9453	80.5396	38.2103	76.1517	44.7302	84.0724	35.7103	67.5154
Ckap2l	cytoskeleton-associated protein 2-like,	NM_181589	-1.39295	-1.32665	443.97	31.3727	-1.2667	-0.966425	-1.5192	-1.68688	265.925	639.842	21.5546	42.1174	225.049	645.064	14.6504	47.1683
Melk	maternal embryonic leucine zipper kinase	NM_010790	-1.3887	-0.99215	193.65	210.101	-1.19668	-1.05614	-1.58072	-0.928156	120.053	275.177	139.125	289.291	95.0518	284.317	141.925	270.062
Mybl2	myb-related protein B	NM_008652	-1.3835	-1.30768	132.136	115.178	-1.34352	-1.30629	-1.42347	-1.30908	72.2903	183.451	73.9713	182.934	74.0845	198.716	58.6015	145.204
Ska1	spindle and kinetochore-associated protein 1	NM_001164355	-1.38023	-0.948812	54.4342	53.8544	-1.48847	-1.19285	-1.27198	-0.704771	27.1089	76.0651	33.3116	76.1517	33.5477	81.0152	40.2885	65.6657
Clspn	claspin,	NM_175554	-1.36923	-1.39375	221.322	73.9944	-1.41782	-1.53698	-1.32064	-1.25052	123.926	331.107	40.1698	116.567	123.008	307.246	41.2042	98.0361
Pbk	lymphokine-activated killer T-cell-originated	NM_023209	-1.36569	-1.39785	157.839	108.041	-1.21821	-1.39878	-1.51316	-1.39693	94.2355	219.247	67.6029	178.255	82.4714	235.403	51.2763	135.031
Top2a	DNA topoisomerase 2-alpha,	NM_011623	-1.365	-1.28255	1938.86	1746.59	-1.31641	-1.13854	-1.41358	-1.42656	1188.92	2960.95	1207.54	2658.5	984.065	2621.53	846.059	2274.25
2810417H13Rik	PCNA-associated factor	NM_026515	-1.34967	-1.34472	519.202	534.846	-1.3079	-1.49201	-1.39143	-1.19743	316.27	783.024	309.602	870.852	269.779	707.736	291.176	667.755
Kif11	kinesin-like protein KIF11	NM_010615	-1.34501	-1.28774	528.137	579.193	-1.18849	-1.2058	-1.50152	-1.36967	342.088	779.668	386.022	890.422	258.597	732.194	290.26	750.068
Aurkb	serine/threonine-protein kinase 12	NM_011496	-1.33227	-1.36421	211.109	164.579	-1.4714	-1.48746	-1.19315	-1.24096	103.272	286.363	92.0967	258.235	138.384	316.418	91.5648	216.419
Ankle1	ankyrin repeat and LEM domain containing 1,	NM_172756	-1.33206	-1.53274	35.4828	27.2724	-1.3127	-1.43805	-1.35141	-1.62743	19.3635	48.1	12.2469	33.1834	20.9673	53.5006	15.566	48.0932
Rad54l	DNA repair and recombination protein RAD54-like	NM_001122959	-1.31858	-0.956297	72.2396	63.7471	-1.21863	-1.0314	-1.41853	-0.881189	45.1814	105.149	40.1698	82.1077	37.7411	100.887	46.698	86.0128
Ndufa4l2	NADH dehydrogenase [ubiquinone] 1 alpha	NM_001098789	-1.30196	-0.866365	50.7895	30.3168	-1.10145	-0.407934	-1.50248	-1.3248	27.1089	58.1675	17.6355	23.3986	30.752	87.1295	22.8912	57.3419
Cdca2	cell division cycle-associated protein 2	NM_001110162	-1.30099	-1.23111	212.947	203.277	-1.38368	-1.05783	-1.21829	-1.4044	114.89	299.786	138.145	287.59	131.395	305.718	106.215	281.16
Nuf2	kinetochore protein Nuf2,	NM_023284	-1.296	-1.17239	261.095	180.93	-1.18564	-1.06284	-1.40636	-1.28194	175.562	399.342	124.429	259.937	128.599	340.875	98.89	240.466
Rad54b	fibrinogen silencer-binding protein	NM_001039556	-1.29587	-1.48588	50.3547	27.8404	-1.22826	-1.33839	-1.36349	-1.63337	34.8542	81.6582	16.6558	42.1174	23.7629	61.1435	12.8191	39.7693
Birc5	baculoviral IAP repeat-containing protein 5	NM_009689	-1.29269	-0.995961	310.238	319.764	-1.19047	-1.10974	-1.39492	-0.882183	183.307	418.358	212.116	457.761	176.125	463.162	214.262	394.919
Cdca8	borealin,	NM_026560	-1.29075	-0.925148	282.341	65.705	-1.31939	-0.966425	-1.26211	-0.883871	161.362	402.698	43.1091	84.2348	166.341	398.962	47.6137	87.8625
AW011738	Mus musculus adult male bone cDNA, RIKEN full-length enriched library, clone:9830002K14 product:unclassifiable, full insert sequence.	NR_030671	-1.28363	-0.953416	35.169	32.1938	-1.89766	-0.978106	-0.669589	-0.928726	12.909	48.1	20.0849	39.5648	30.752	48.9148	23.8068	45.3186
Cdca3	cell division cycle-associated protein 3	NM_013538	-1.28148	-1.11229	302.483	293.014	-1.19076	-1.0963	-1.3722	-1.12828	172.98	394.868	186.643	399.052	178.921	463.162	184.045	402.318
Asf1b	histone chaperone ASF1B	NM_024184	-1.27939	-0.982572	131.629	107.388	-1.46823	-1.28469	-1.09055	-0.680455	73.5812	203.586	72.9915	177.829	79.6758	169.673	68.6736	110.059
Mlf1	myeloid leukemia factor 1 isoform b	NM_010801	-1.27777	-1.12787	37.3171	39.4994	-0.704059	-1.35232	-1.85149	-0.903424	32.2724	52.5744	24.4938	62.538	13.9782	50.4434	24.7225	46.2434
Kif2c	kinesin-like protein KIF2C,	NM_134471	-1.27645	-1.13725	279.667	251.38	-1.17665	-1.36085	-1.37624	-0.913655	178.144	402.698	161.169	413.942	149.567	388.261	149.251	281.16
Gm15421	Mus musculus ribosomal protein L22 like 1 pseudogene (LOC100042049), non-coding RNA.	NR_004442	-1.27159	-1.08586	101.961	98.4608	-1.43378	-1.65664	-1.10939	-0.515069	21.9453	59.2861	22.5343	71.0466	103.439	223.174	123.612	176.65
Fbxo5	F-box only protein 5	NM_025995	-1.27033	-1.11883	131.087	133.736	-1.18925	-1.08272	-1.35141	-1.15494	73.5812	167.791	88.1777	186.763	79.6758	203.302	80.577	179.425
Ccna2	cyclin-A2	NM_009828	-1.26758	-1.1701	608.581	683.97	-1.24399	-1.1289	-1.29117	-1.2113	367.906	871.393	470.771	1029.54	346.659	848.366	372.669	862.902
Kntc1	kinetochore-associated protein 1	NM_001042421	-1.26627	-1.1747	327.47	325.177	-1.03184	-1.29964	-1.5007	-1.04976	229.78	469.814	195.461	481.16	159.352	450.934	203.274	420.815
Kif4	chromosome-associated kinesin KIF4,	NM_008446	-1.26585	-1.12084	325.788	369.719	-1.01454	-0.933316	-1.51715	-1.30837	225.907	456.391	280.699	536.04	160.749	460.105	190.455	471.683
Espl1	separin,	NM_001014976	-1.25212	-1.56972	236.43	69.9599	-1.22883	-1.44692	-1.27541	-1.69253	135.544	317.684	38.7002	105.506	143.975	348.518	32.0477	103.585
Tk1	thymidine kinase, cytosolic	NM_009387	-1.2505	-1.08453	232.916	223.419	-1.08042	-1.1944	-1.42058	-0.974654	140.708	297.549	150.392	344.172	134.191	359.218	134.6	264.512
Xlr3b	X-linked lymphocyte-regulated protein 3B	NM_001081643	-1.25021	-1.35571	21.9818	23.6485	1.87653	1.41851	-4.37695	-4.12993	45.1814	12.3047	31.8419	11.912	1.39782	29.0432	2.74694	48.0932
Polq	DNA polymerase theta isoform 2,	NM_001159369	-1.25011	-1.37869	109.79	45.3301	-0.97265	-1.49499	-1.52757	-1.26238	87.781	172.265	27.9229	78.7043	46.1281	132.987	21.9755	52.7175
Mcm5	DNA replication licensing factor MCM5,	NM_008566	-1.24624	-1.29767	382.919	357.772	-1.11211	-1.31445	-1.38037	-1.28089	237.525	513.44	219.465	545.825	216.662	564.049	194.117	471.683
Rad51ap1	RAD51-associated protein 1,	NM_009013	-1.24458	-1.22747	87.0697	82.6173	-1.26581	-1.5102	-1.22335	-0.944747	51.6359	124.165	48.9876	139.541	51.7193	120.758	48.5293	93.4117
Nusap1	nucleolar and spindle-associated protein 1	NM_133851	-1.2422	-1.13004	228.681	224.16	-1.01042	-1.23603	-1.47398	-1.02404	151.035	304.261	143.044	336.939	121.61	337.818	137.347	279.31
Phf19	PHD finger protein 19	NM_028716	-1.24072	-0.887097	55.343	53.6157	-1.23693	-1.00231	-1.2445	-0.771885	32.2724	76.0651	36.7407	73.5991	33.5477	79.4866	38.4572	65.6657
Spag5	sperm-associated antigen 5	NM_017407	-1.24032	-1.14	318.876	273.701	-1.22166	-1.18665	-1.25898	-1.09336	209.125	487.712	186.153	423.727	170.534	408.133	154.744	330.178
Kif15	kinesin-like protein KIF15,	NM_010620	-1.23971	-1.22419	246.014	270.554	-1.1787	-1.30192	-1.30071	-1.14645	166.526	376.97	170.477	420.323	127.202	313.361	152.913	338.502
Cenpp	centromere protein P,	NM_025495	-1.23865	-1.04424	41.6358	44.7313	-1.22629	-1.28554	-1.25101	-0.802951	25.818	60.4047	27.9229	68.0686	23.7629	56.5578	30.2164	52.7175
Ncapd2	condensin complex subunit 1	NM_146171	-1.23652	-1.1054	886.778	618.653	-1.00432	-1.06829	-1.46871	-1.14251	586.068	1175.65	415.905	872.128	473.861	1311.53	369.922	816.659
Bub1	mitotic checkpoint serine/threonine-protein	NM_009772	-1.23486	-1.22797	362.282	375.924	-1.23306	-1.3555	-1.23666	-1.10043	233.652	549.235	238.08	609.214	198.49	467.748	208.768	447.636
Ercc6l	DNA excision repair protein ERCC-6-like	NM_146235	-1.23475	-1.27227	158.998	213.538	-1.17056	-1.26394	-1.29895	-1.2806	112.308	252.805	144.024	345.873	78.2779	192.602	106.215	258.038
Chek1	serine/threonine-protein kinase Chk1,	NM_007691	-1.2295	-0.79306	103.382	112.248	-1.31205	-0.792574	-1.14694	-0.793547	67.1267	166.672	90.1372	156.132	55.9128	123.816	74.1675	128.557
Kif22	kinesin-like protein KIF22	NM_145588	-1.22931	-1.10517	271.882	201.406	-1.32384	-1.27963	-1.13478	-0.930717	151.035	378.088	131.777	319.922	174.728	383.676	121.781	232.142
Zbp1	Z-DNA-binding protein 1 isoform 2	NM_001139519	-1.22742	-0.602617	23.3421	17.6797	-1.37829	-1.05953	-1.07655	-0.1457	9.03628	23.4907	9.79752	20.4206	19.5695	41.2719	19.2286	21.272
Plk1	serine/threonine-protein kinase PLK1,	NM_011121	-1.22509	-1.53013	394.462	139.03	-1.28325	-1.44774	-1.16693	-1.61253	236.234	574.963	76.4207	208.46	236.232	530.42	66.8423	204.396
E2f2	transcription factor E2F2	NM_177733	-1.22345	-1.50067	25.4605	21.9929	-1.48138	-0.816964	-0.965522	-2.18438	11.6181	32.4395	17.1457	30.2054	19.5695	38.2147	7.32518	33.2953
Oas1b		NR_003507	-1.22159	-0.595805	38.7921	21.4133	-1.37829	-0.656322	-1.06489	-0.535288	15.4908	40.2698	13.2267	20.846	32.1499	67.2579	21.0599	30.5207
Depdc1a	DEP domain-containing protein 1A isoform 3	NM_001172093	-1.21848	-1.23034	189.051	187.067	-1.16355	-1.35023	-1.27341	-1.11046	121.344	271.821	121.979	310.988	106.234	256.803	99.8056	215.494
Cdkn3	cyclin-dependent kinase inhibitor 3,	NM_028222	-1.21712	-1.04892	64.666	76.6559	-1.10592	-0.932821	-1.32833	-1.16502	40.0178	86.1326	54.3763	103.805	37.7411	94.7725	45.7824	102.66
Cenpi	centromere protein I,	NM_145924	-1.21696	-1.0212	145.33	161.748	-1.20361	-1.10195	-1.2303	-0.940455	98.1082	225.958	112.182	240.793	76.8801	180.373	100.721	193.298
Sgol2	shugoshin-like 2 isoform 1	NM_199007	-1.21421	-1.07359	267.237	356.201	-1.27192	-1.2137	-1.1565	-0.933475	175.562	423.951	245.428	569.223	145.373	324.061	209.683	400.468
4930427A07Rik	hypothetical protein LOC104732	NM_134041	-1.21154	-1.193	130.966	57.9626	-1.14205	-1.17653	-1.28102	-1.20947	82.6175	182.333	35.761	80.8314	75.4823	183.431	34.7946	80.4636
Tacc3	transforming acidic coiled-coil-containing,	NM_001040435	-1.21128	-0.953661	473.462	399.036	-1.16313	-1.06704	-1.25942	-0.840281	313.688	702.484	305.193	639.419	258.597	619.078	233.49	418.041
Hmgb2	high mobility group protein B2	NM_008252	-1.211	-1.07917	687.502	264.757	-1.0258	-0.911059	-1.3962	-1.24729	420.833	856.851	177.825	334.387	405.368	1066.95	162.07	384.745
Bub1b	mitotic checkpoint serine/threonine-protein	NM_009773	-1.20779	-1.12437	496.967	411.805	-1.27368	-1.14528	-1.1419	-1.10346	289.161	699.128	266.003	588.368	311.714	687.865	251.803	541.048
Fanci	Fanconi anemia group I protein homolog,	NM_145946	-1.2071	-1.09427	105.617	101.038	-1.31555	-1.08029	-1.09865	-1.10824	60.6722	151.012	67.6029	142.944	67.0954	143.687	61.3484	132.256
Ect2	protein ECT2 isoform 2	NM_001177625	-1.20568	-1.04973	329.964	358.688	-1.09415	-1.0883	-1.31722	-1.01116	231.071	493.305	265.513	564.544	170.534	424.948	200.527	404.168
Ptpn6	tyrosine-protein phosphatase non-receptor type 6	NM_013545	-1.20211	-0.891994	45.4027	31.0228	-0.690232	-0.769533	-1.71398	-1.01446	37.436	60.4047	26.4533	45.0954	19.5695	64.2007	17.3973	35.145
Pole	DNA polymerase epsilon catalytic subunit A,	NM_011132	-1.20155	-0.889837	289.648	235.311	-1.19293	-1.04128	-1.21016	-0.738394	182.017	416.121	165.578	340.768	169.136	391.319	162.985	271.911
Fancb	Fanconi anemia group B protein homolog isoform	NM_175027	-1.19861	-1.15995	67.3028	43.4915	-0.830801	-1.16795	-1.56643	-1.15196	49.0541	87.2512	30.8622	69.3448	33.5477	99.3582	22.8912	50.8678
Fam132b	hypothetical protein LOC227358 precursor	NM_173395	-1.19846	-1.45525	57.2484	19.3447	-1.95379	-2.481	-0.44313	-0.429493	21.9453	85.014	6.85827	38.2886	51.7193	70.3151	13.7347	18.4974
Ttk	dual specificity protein kinase TTK isoform 1,	NM_009445	-1.19649	-1.2078	139.213	154.931	-1.26396	-1.29858	-1.12902	-1.11703	90.3628	217.009	99.4449	244.621	78.2779	171.202	86.9865	188.673
Cenpf	centromere protein F,	NM_001081363	-1.19582	-1.48982	505.533	480.345	-1.08986	-1.23523	-1.30179	-1.74441	384.688	818.819	303.233	713.869	236.232	582.392	207.852	696.426
Foxm1	forkhead box protein M1	NM_008021	-1.19466	-1.07826	462.573	302.299	-1.1012	-1.0362	-1.28811	-1.12032	293.034	628.656	208.687	427.981	269.779	658.822	180.383	392.144
Mad2l1	mitotic spindle assembly checkpoint protein,	NM_019499	-1.19464	-0.851186	293.566	283.444	-1.03096	-0.960246	-1.35832	-0.742126	191.053	390.393	203.788	396.499	166.341	426.476	199.611	333.878
Sgol1	shugoshin-like 1	NM_028232	-1.19461	-0.981283	160.34	155.434	-1.027	-1.15042	-1.36222	-0.812147	117.472	239.381	109.242	242.494	79.6758	204.831	97.9743	172.026
Dlgap5	disks large-associated protein 5 isoform 1	NM_144553	-1.18862	-1.04102	302.823	260.794	-1.01046	-0.980622	-1.36679	-1.10142	202.671	408.291	187.133	369.272	167.738	432.59	154.744	332.028
Kif20b	kinesin-like protein KIF20B,	NM_183046	-1.18671	-1.2711	342.746	310.058	-1.12893	-1.27248	-1.2445	-1.26971	243.98	533.575	193.011	466.27	176.125	417.305	170.311	410.642
Ccne2	G1/S-specific cyclin-E2 isoform 2	NM_009830	-1.18076	-1.04331	62.1315	72.4501	-1.68229	-1.05622	-0.679218	-1.0304	34.8542	111.861	53.3965	111.037	39.139	62.6721	41.2042	84.163
Kif18a	kinesin-like protein KIF18A,	NM_139303	-1.17671	-0.828946	89.8276	134.242	-1.26188	-0.92789	-1.09155	-0.730002	55.5086	133.114	105.323	200.377	54.515	116.173	86.9865	144.279
Fosb	protein fosB	NM_008036	-1.17603	-1.20052	547.892	372.835	-0.492931	-0.297751	-1.85913	-2.10329	343.379	483.237	266.493	327.58	294.94	1070.01	169.395	727.872
Brca1	breast cancer type 1 susceptibility protein,	NM_009764	-1.17586	-1.49148	154.566	131.527	-0.955597	-1.49619	-1.39613	-1.48676	108.435	210.298	72.9915	205.907	82.4714	217.06	65.011	182.199
Cadm1	cell adhesion molecule 1 isoform b	NM_207676	-1.17473	-1.02944	41.4271	23.0363	-0.985971	-0.966425	-1.36349	-1.09246	27.1089	53.693	13.7165	26.802	23.7629	61.1435	16.4817	35.145
Mcm10	protein MCM10 homolog,	NM_027290	-1.17351	-1.36955	94.1734	96.3006	-1.29016	-1.51209	-1.05687	-1.227	58.0904	142.063	49.9674	142.519	57.3106	119.23	57.6858	135.031
Brip1	Fanconi anemia group J protein homolog,	NM_178309	-1.1713	-1.50055	86.9034	110.426	-0.9468	-1.50478	-1.39581	-1.49632	63.254	121.928	62.2143	176.553	44.7302	117.701	53.1076	149.829
Pif1	ATP-dependent DNA helicase PIF1,	NM_172453	-1.16187	-1.26958	85.7866	22.935	-1.48422	-1.69462	-0.839514	-0.84453	45.1814	126.402	10.7773	34.8851	61.5041	110.058	16.4817	29.5958
Lig1	DNA ligase 1	NM_001199310	-1.16133	-0.989133	399.449	349.181	-0.959177	-0.880669	-1.36349	-1.0976	254.307	494.423	252.776	465.419	237.629	611.435	216.093	462.434
Hmmr	hyaluronan mediated motility receptor,	NM_013552	-1.16033	-0.991254	481.417	562.29	-1.01724	-1.01795	-1.30342	-0.964559	349.833	708.077	428.152	867.023	250.21	617.55	323.224	630.76
Ncapg	non-SMC condensin I complex, subunit G,	NM_019438	-1.15728	-1.00003	341.632	244.596	-1.20947	-0.944833	-1.1051	-1.05523	210.416	486.593	183.214	352.68	212.469	457.048	143.757	298.733
Fbxo48	F-box only protein 48,	NM_176982	-1.1542	-0.994324	20.5007	19.9014	-1.31689	-1.20367	-0.991518	-0.784974	10.3272	25.7279	11.2672	25.9511	15.376	30.5718	15.566	26.8212
Shcbp1	SHC SH2 domain-binding protein 1	NM_011369	-1.15284	-1.08077	169.065	162.934	-1.11525	-1.21154	-1.19042	-0.950007	113.599	246.093	113.161	262.064	96.4496	220.117	94.3117	182.199
Cenpn	centromere protein N	NM_028131	-1.15234	-0.847086	112.655	108.035	-1.14817	-0.90211	-1.1565	-0.792063	67.1267	148.774	77.4004	144.646	72.6866	162.03	76.9144	133.181
Recql4	ATP-dependent DNA helicase Q4,	NM_058214	-1.14449	-1.09397	63.7948	53.0863	-0.736742	-0.998992	-1.55223	-1.18895	50.345	83.8954	35.761	71.472	30.752	90.1867	32.0477	73.0646
Ndc80	kinetochore protein NDC80 homolog	NM_023294	-1.1409	-1.2658	195.462	149.476	-0.858032	-1.35748	-1.42376	-1.17411	140.708	255.042	89.1575	228.455	104.837	281.26	86.0709	194.222
Mastl	microtubule-associated serine/threonine-protein,	NM_025979	-1.13897	-0.898465	240.486	249.775	-1.09388	-0.945973	-1.18406	-0.850957	175.562	374.733	181.744	350.128	125.804	285.846	166.648	300.582
Mcm8	DNA replication licensing factor MCM8,	NM_025676	-1.13553	-0.723839	85.6452	102.162	-1.38997	-0.787886	-0.881094	-0.659791	52.9268	138.707	82.2992	142.093	53.1172	97.8296	71.4205	112.834
Neil3	endonuclease 8-like 3	NM_146208	-1.12789	-1.49113	64.292	56.8484	-1.27875	-1.4164	-0.977018	-1.56587	38.7269	93.9628	33.3116	88.9146	41.9346	82.5438	26.5538	78.6138
Cenpa	histone H3-like centromeric protein A	NM_007681	-1.12616	-0.875888	263.752	269.214	-1.11772	-0.998927	-1.1346	-0.752849	151.035	327.751	193.501	386.714	180.319	395.904	184.961	311.681
Racgap1		NM_001253809	-1.12134	-1.03715	680.818	616.572	-1.12602	-1.00922	-1.11666	-1.06508	447.942	977.661	450.196	906.163	409.561	888.11	358.934	750.993
Zcchc12	zinc finger CCHC domain-containing protein 12,	NM_028325	-1.1161	-0.836021	18.4793	21.1308	-0.710864	-0.70339	-1.52134	-0.968652	11.6181	19.0163	15.676	25.5257	11.1826	32.1004	14.6504	28.6709
Gas2l3	GAS2-like protein 3	NM_001079876	-1.11519	-1.36959	135.878	133.194	-1.0611	-1.23623	-1.16928	-1.50296	98.1082	204.705	88.6676	208.885	74.0845	166.616	61.3484	173.875
Cdk1	cell division protein kinase 1	NM_007659	-1.11356	-0.800621	565.468	527.139	-1.01644	-0.964042	-1.21068	-0.637199	366.615	741.635	395.82	772.153	348.057	805.566	368.09	572.494
Mcm3	DNA replication licensing factor MCM3	NM_008563	-1.1075	-1.12966	437.004	106.317	-0.999777	-0.976767	-1.21523	-1.28256	268.507	536.93	68.0928	134.01	283.757	658.822	65.011	158.153
C330027C09Rik	protein CIP2A,	NM_172616	-1.10454	-0.928389	505.745	526.652	-1.07044	-0.81593	-1.13865	-1.04085	329.179	691.298	433.54	763.219	313.112	689.393	297.586	612.263
Vav1	proto-oncogene vav isoform 3	NM_001163816	-1.09946	-0.880331	43.7984	45.3115	-0.767331	-0.523815	-1.43158	-1.23685	36.1451	61.5233	44.0889	63.3888	20.9673	56.5578	21.9755	51.7926
Cdc20	cell division cycle protein 20 homolog,	NM_023223	-1.09564	-0.862956	458.133	462.883	-1.20746	-0.991565	-0.983823	-0.734348	258.18	596.216	328.217	652.607	328.488	649.65	326.886	543.823
Pkmyt1	membrane-associated tyrosine- and	NM_023058	-1.09304	-0.95702	99.823	74.4868	-1.2497	-0.719878	-0.936376	-1.19416	55.5086	131.995	56.8256	93.5943	72.6866	139.102	44.8667	102.66
Ncapg2	condensin-2 complex subunit G2	NM_133762	-1.09175	-1.18546	396.517	446.357	-0.947562	-1.16687	-1.23594	-1.20406	291.743	562.658	301.274	676.431	218.06	513.606	244.478	563.245
Hunk	hormonally up-regulated neu tumor-associated	NM_015755	-1.09095	-1.17506	71.7185	30.1771	-0.708934	-0.78107	-1.47298	-1.56904	56.7995	92.8442	23.0242	39.5648	36.3433	100.887	14.6504	43.4688
Prr11	proline-rich protein 11	NM_175563	-1.08988	-1.24087	286.541	197.618	-1.24803	-1.31661	-0.93172	-1.16513	179.435	426.189	133.736	333.111	185.91	354.632	99.8056	223.818
Depdc1b	DEP domain-containing protein 1B,	NM_178683	-1.08858	-0.902626	24.4099	30.7188	-1.46318	-1.16931	-0.713984	-0.635944	14.1999	39.1512	19.1052	42.9683	16.7738	27.5146	23.8068	36.9947
Itgal		NM_001253872	-1.08858	-0.759953	27.359	23.7049	-0.463177	-0.505451	-1.71398	-1.01446	28.3998	39.1512	25.4736	36.1614	9.78474	32.1004	10.9878	22.1968
Ttc39a	tetratricopeptide repeat protein 39A isoform 1	NM_001145948	-1.08694	-0.887488	23.9597	19.4917	-1.26726	-0.523481	-0.906629	-1.25149	11.6181	27.9651	14.2064	20.4206	19.5695	36.6861	12.8191	30.5207
Prc1	protein regulator of cytokinesis 1,	NM_145150	-1.08451	-1.01711	683.886	753.547	-1.13436	-0.9706	-1.03466	-1.06362	445.36	977.661	563.358	1103.99	430.529	881.995	435.848	910.996
Cdc45	cell division control protein 45 homolog isoform	NM_009862	-1.07631	-1.02298	125.933	116.454	-0.980953	-1.28388	-1.17167	-0.762068	92.9446	183.451	77.4004	188.465	69.891	157.445	74.1675	125.782
Mns1	meiosis-specific nuclear structural protein 1	NM_008613	-1.0687	-0.775598	55.9676	30.4196	-0.583873	-0.866889	-1.55352	-0.684307	47.7632	71.5907	24.4938	44.67	26.5586	77.958	20.1443	32.3704
Fcgr3	low affinity immunoglobulin gamma Fc region,	NM_010188	-1.06847	-0.959145	90.4827	41.9941	-1.00792	-0.568231	-1.12902	-1.35006	68.4176	137.588	40.1698	59.56	48.9237	107.001	19.2286	49.018
Rpa2	replication protein A 32 kDa subunit,	NM_011284	-1.06806	-0.752037	171.008	167.73	-0.793326	-1.06753	-1.3428	-0.436548	120.053	208.061	110.222	231.008	100.643	255.274	140.094	189.598
Hmgb3	high mobility group protein B3,	NM_008253	-1.06662	-0.99077	256.597	189.865	-1.01572	-0.872903	-1.11753	-1.10864	154.908	313.209	139.615	255.683	176.125	382.147	115.372	248.79
Kif20a	kinesin-like protein KIF20A	NM_001166407	-1.0638	-0.992201	623.176	599.022	-1.10432	-0.984482	-1.02328	-0.999919	410.505	882.579	436.48	863.62	395.583	804.037	365.343	730.646
Ccnb1	G2/mitotic-specific cyclin-B1,	NM_172301	-1.06279	-0.958032	550.705	620.512	-0.987149	-1.01867	-1.13844	-0.897392	395.015	783.024	459.014	929.987	320.101	704.679	381.825	711.224
Ptpru	receptor-type tyrosine-protein phosphatase U,	NM_011214	-1.06224	-1.21342	57.8349	28.291	-0.747522	-1.04043	-1.37695	-1.38642	41.3087	69.3535	18.6153	38.2886	33.5477	87.1295	15.566	40.6942
Ung	uracil-DNA glycosylase isoform a	NM_001040691	-1.06199	-0.75204	60.2161	63.8733	-1.0945	-0.877696	-1.02949	-0.626385	36.1451	77.1837	46.5382	85.5111	41.9346	85.6009	48.5293	74.9144
Wdhd1	WD repeat and HMG-box DNA-binding protein 1,	NM_172598	-1.05604	-0.767818	209.006	168.35	-0.890495	-0.873024	-1.22159	-0.662612	157.49	291.956	125.898	230.582	116.019	270.56	122.697	194.222
Incenp	inner centromere protein,	NM_016692	-1.05209	-1.00533	481.012	51.2533	-1.04671	-0.817873	-1.05747	-1.19279	322.724	666.689	32.8217	57.8583	303.327	631.307	34.7946	79.5387
Fos	proto-oncogene c-Fos	NM_010234	-1.04554	-0.833993	1239.79	1001.14	-0.41103	-0.218859	-1.68006	-1.44913	862.32	1146.57	914.599	1064.42	701.706	2248.55	542.979	1482.56
Cenpe	centromere-associated protein E	NM_173762	-1.04044	-1.16662	671.479	668.435	-1.01123	-1.02928	-1.06964	-1.30396	534.432	1077.22	493.795	1007.84	346.659	727.608	337.874	834.231
BC030867	hypothetical protein LOC217216	NM_153544	-1.0399	-1.08025	61.3128	40.4914	-0.977751	-1.27158	-1.10205	-0.888925	42.5996	83.8954	24.4938	59.1346	37.7411	81.0152	27.4694	50.8678
Plk4	serine/threonine-protein kinase PLK4,	NM_011495	-1.03613	-0.857673	320.331	391.129	-1.09877	-0.768529	-0.973504	-0.946817	227.198	486.593	318.909	543.272	191.501	376.033	239.9	462.434
Pde9a	high affinity cGMP-specific 3',5'-cyclic	NM_008804	-1.03459	-0.657745	24.6772	26.3866	-0.793326	-0.137537	-1.27586	-1.17795	11.6181	20.1349	14.6963	16.1663	19.5695	47.3862	22.8912	51.7926
Cd84	SLAM family member 5 precursor,	NM_013489	-1.03404	-0.658982	77.1321	71.7794	-0.724939	-0.579143	-1.34315	-0.738821	69.7085	115.216	70.0523	104.655	34.9455	88.6581	42.1198	70.29
Gsg2	serine/threonine-protein kinase haspin	NM_010353	-1.03248	-0.714817	62.4299	82.9952	-1.3079	-0.970394	-0.757052	-0.45924	36.1451	89.4884	59.275	116.142	46.1281	77.958	65.9266	90.6371
Fanca	Fanconi anemia group A protein homolog,	NM_016925	-1.02714	-0.977764	153.39	123.725	-0.957445	-1.12694	-1.09684	-0.828589	107.145	208.061	82.7891	180.807	95.0518	203.302	83.324	147.979
Tpx2	TPX2, microtubule-associated protein homolog	NM_001141975	-1.02582	-0.951764	935.677	952.11	-0.962946	-0.998178	-1.08869	-0.905349	677.721	1321.07	692.195	1382.64	557.73	1186.18	603.412	1130.19
Anln	actin-binding protein anillin	NM_028390	-1.02438	-1.09358	1002.73	372.265	-1.08761	-1.08637	-0.961158	-1.1008	707.412	1503.41	267.472	567.947	610.847	1189.24	207.852	445.787
Troap	tastin	NM_001162506	-1.02418	-1.04328	91.9223	50.954	-1.04486	-0.759505	-1.00349	-1.32705	54.2177	111.861	38.7002	65.516	67.0954	134.516	28.3851	71.2149
Psmb8	proteasome subunit beta type-8 precursor	NM_010724	-1.02371	-0.768338	41.4088	56.8301	-1.47782	-1.17983	-0.569594	-0.356848	18.0726	50.3372	33.8015	76.5771	39.139	58.0864	51.2763	65.6657
Kif24	kinesin-like protein KIF24,	NM_024241	-1.02314	-0.769438	38.3514	36.9907	-1.53875	-0.82398	-0.507533	-0.714895	21.9453	63.7605	25.4736	45.0954	27.9564	39.7433	29.3007	48.0932
Wdr62	WD repeat-containing protein 62,	NM_146186	-1.02281	-0.676398	140.366	86.6267	-0.631863	-0.425051	-1.41375	-0.927744	109.726	170.028	79.8498	107.208	76.8801	204.831	54.9389	104.51
Neurl1b	E3 ubiquitin-protein ligase NEURL1B	NM_001081656	-1.01749	-1.11946	22.2866	46.1112	-1.14696	-0.656775	-0.888013	-1.58214	11.6181	25.7279	31.8419	50.2006	18.1717	33.6289	25.6381	76.7641
Pola1	DNA polymerase alpha catalytic subunit,	NM_008892	-1.01422	-1.20612	278.927	84.6468	-0.968283	-1.07042	-1.06016	-1.34182	205.253	401.579	53.8864	113.164	164.943	343.932	48.5293	123.008
Gen1	flap endonuclease GEN homolog 1,	NM_177331	-1.01305	-1.08719	78.8648	37.5193	-1.00092	-1.05559	-1.02519	-1.11879	54.2177	108.505	29.8824	62.1126	50.3215	102.415	18.313	39.7693
Cenpq	centromere protein Q	NM_031863	-1.00812	-0.772135	88.5857	95.24	-0.741796	-0.801116	-1.27445	-0.743153	73.5812	123.047	76.4207	133.159	46.1281	111.587	64.0954	107.285
Lmnb1	lamin-B1	NM_010721	-1.00747	-0.912589	597.69	232.45	-0.843493	-0.722698	-1.17146	-1.10248	419.542	752.821	186.643	308.01	374.616	843.781	138.263	296.883
Mis18bp1	kinetochore-associated protein KNL-2 homolog,	NM_172578	-1.00628	-1.03905	185.669	182.697	-1.01359	-1.03122	-0.998961	-1.04688	125.217	252.805	138.635	283.335	121.61	243.046	100.721	208.095
Kif23	kinesin family member 23,	NM_024245	-1.00178	-1.58837	440.207	58.9826	-0.886607	-1.07168	-1.11695	-2.10506	338.215	625.3	33.8015	71.0466	251.608	545.706	24.7225	106.36
Arhgap19	rho GTPase-activating protein 19 isoform 2	NM_001163495	-1.00125	-0.697378	134.563	162.69	-1.1816	-0.8778	-0.820899	-0.516956	87.781	199.112	135.206	248.45	90.8583	160.502	109.878	157.228
Timeless	protein timeless homolog isoform 2	NM_001164081	-0.995596	-1.00342	177.633	37.6833	-0.90375	-0.502052	-1.08744	-1.50478	113.599	212.535	31.8419	45.0954	123.008	261.389	19.2286	54.5672
Nsl1	kinetochore-associated protein NSL1 homolog,	NM_198654	-0.99553	-0.846941	75.1492	49.8806	-0.862039	-0.821446	-1.12902	-0.872436	52.9268	96.2	42.1293	74.45	47.5259	103.944	29.3007	53.6424
Nrm	nurim	NM_134122	-0.986752	-0.875207	91.5799	82.056	-0.762952	-0.890682	-1.21055	-0.859733	61.9631	105.149	61.7244	114.44	60.1063	139.102	54.0232	98.0361
Rac2	ras-related C3 botulinum toxin substrate 2	NM_009008	-0.985951	-0.681695	48.4811	43.4978	-0.968413	-0.629043	-1.00349	-0.734348	40.0178	78.3024	35.761	55.3057	25.1608	50.4434	31.132	51.7926
Dtl	denticleless protein homolog,	NM_029766	-0.985859	-0.878928	245.47	271.21	-0.897663	-0.954167	-1.07405	-0.803688	180.726	336.7	193.011	373.952	149.567	314.889	188.623	329.253
Lonrf3	LON peptidase N-terminal domain and RING finger,	NM_028894	-0.984571	-1.30281	38.9515	43.8681	-0.54056	-1.10083	-1.42858	-1.50478	36.1451	52.5744	32.3318	69.3448	18.1717	48.9148	19.2286	54.5672
Chaf1b	chromatin assembly factor 1 subunit B	NM_028083	-0.984368	-1.02819	141.065	139.137	-1.07985	-1.05628	-0.888887	-1.0001	85.1993	180.095	90.6271	188.465	104.837	194.131	92.4804	184.974
Atp8b4	ATPase, class I, type 8B, member 4,	NM_001080944	-0.983371	-0.703716	30.4369	31.2657	-0.252758	-0.768485	-1.71398	-0.638946	30.9815	36.914	25.4736	43.3937	12.5804	41.2719	21.9755	34.2201
Dscc1	sister chromatid cohesion protein DCC1,	NM_183089	-0.977384	-1.14022	18.8173	21.5978	-0.655822	-1.01223	-1.29895	-1.26821	14.1999	22.3721	15.1862	30.6309	11.1826	27.5146	11.9034	28.6709
Cit	citron Rho-interacting kinase,	NM_007708	-0.976343	-1.20614	130.664	86.2631	-0.961168	-0.801717	-0.991518	-1.61056	99.3991	193.519	67.6029	117.844	76.8801	152.859	39.3729	120.233
Gins1	DNA replication complex GINS protein PSF1	NM_001163476	-0.973611	-1.00531	47.7884	45.0965	-1.05636	-1.34012	-0.890861	-0.670501	32.2724	67.1163	28.9027	73.1737	32.1499	59.6149	30.2164	48.0932
Prim1	DNA primase small subunit,	NM_008921	-0.97209	-0.70634	149.617	150.198	-0.683915	-0.825646	-1.26027	-0.587034	114.89	184.57	120.02	212.714	88.0627	210.945	107.131	160.927
Aurka	serine/threonine-protein kinase 6,	NM_011497	-0.96541	-0.859913	322.403	252.15	-1.05356	-1.05051	-0.877258	-0.66932	222.034	460.865	183.214	379.482	213.866	392.847	172.142	273.761
Haus4	HAUS augmin-like complex subunit 4	NM_145462	-0.957344	-0.843121	152.898	115.075	-1.13978	-0.499725	-0.774913	-1.18652	90.3628	199.112	97.4854	137.839	118.815	203.302	68.6736	156.303
Xrcc2	DNA repair protein XRCC2	NM_020570	-0.954042	-1.05037	71.0748	58.1197	-1.06634	-1.28878	-0.841739	-0.811963	46.4723	97.3186	36.7407	89.7654	50.3215	90.1867	38.4572	67.5154
Nek2	serine/threonine-protein kinase Nek2,	NM_010892	-0.952023	-0.947566	160.817	108.422	-0.786166	-1.09124	-1.11788	-0.803889	130.381	224.84	73.4814	156.558	90.8583	197.188	74.1675	129.482
Eme1	crossover junction endonuclease EME1	NM_177752	-0.950074	-1.452	52.7428	47.4847	-1.21654	-1.12771	-0.68361	-1.7763	28.3998	65.9977	30.3723	66.3668	44.7302	71.8436	21.0599	72.1397
Uhrf1	E3 ubiquitin-protein ligase UHRF1 isoform A	NM_010931	-0.945604	-1.04345	570.119	343.545	-1.08218	-0.943155	-0.809031	-1.14374	387.269	819.937	244.938	470.949	389.992	683.279	205.105	453.186
Ube2c	ubiquitin-conjugating enzyme E2 C	NM_026785	-0.941859	-1.02838	323.558	202.747	-1.09818	-1.18953	-0.785537	-0.86723	197.507	422.833	141.574	322.9	247.414	426.476	122.697	223.818
Pole2	DNA polymerase epsilon subunit 2	NM_011133	-0.93907	-0.655036	83.8747	92.2872	-1.22119	-1.05206	-0.656953	-0.258013	54.2177	126.402	63.194	131.032	60.1063	94.7725	79.6614	95.2615
Hells	lymphocyte-specific helicase	NM_008234	-0.937648	-0.829	324.047	341.466	-0.858749	-1.02437	-1.01655	-0.633634	250.434	454.154	257.675	524.128	195.695	395.904	228.912	355.15
Brca2	breast cancer type 2 susceptibility protein	NM_009765	-0.934871	-0.999188	177.789	84.1722	-0.710132	-0.92405	-1.15961	-1.07433	149.744	244.974	58.2953	110.611	97.8474	218.588	54.0232	113.759
Arsi	arylsulfatase I precursor	NM_001038499	-0.933376	-0.894785	124.315	79.0603	-0.214169	-0.309451	-1.65258	-1.48012	80.0357	92.8442	43.599	54.0294	78.2779	246.103	57.6858	160.927
Ms4a6b	membrane-spanning 4-domains subfamily A member	NM_027209	-0.932882	-0.844948	17.8692	19.5462	-0.736742	-0.139387	-1.12902	-1.55051	16.7817	27.9651	20.0849	22.1223	8.38692	18.3431	9.15648	26.8212
Adh7	alcohol dehydrogenase class 4 mu/sigma chain	NM_009626	-0.930473	-0.815164	27.79	38.8416	-1.14696	-0.458331	-0.713984	-1.172	11.6181	25.7279	32.8217	45.0954	27.9564	45.8576	23.8068	53.6424
Cpxm2	inactive carboxypeptidase-like protein X2	NM_018867	-0.9245	-1.10544	50.4517	21.5628	-0.600681	-0.407934	-1.24832	-1.80295	25.818	39.1512	17.6355	23.3986	40.5368	96.3011	10.0721	35.145
Xkr5	XK-related protein 5 isoform b	NM_176951	-0.924109	-0.922801	50.1933	37.4171	-0.543348	-1.11843	-1.30487	-0.727174	28.3998	41.3884	19.595	42.5428	37.7411	93.2439	32.9633	54.5672
Lat2	linker for activation of T-cells family member 2	NM_022964	-0.92347	-0.601636	33.2275	37.5573	-0.39599	-0.188817	-1.45095	-1.01446	34.8542	45.8628	39.1901	44.67	13.9782	38.2147	21.9755	44.3937
Chac1	cation transport regulator-like protein 1	NM_026929	-0.923027	-0.644363	220.927	251.253	-1.17882	-0.925893	-0.667235	-0.362833	143.29	324.395	182.724	347.15	160.749	255.274	207.852	267.287
Zwilch	protein zwilch homolog	NM_026507	-0.922043	-0.945399	252.282	190.799	-0.754594	-1.07351	-1.08949	-0.81729	194.926	328.87	134.226	282.485	155.158	330.175	125.444	221.044
Cenpm	centromere protein M isoform 1	NM_025639	-0.916877	-0.979959	49.7647	47.3485	-0.918857	-1.13255	-0.914896	-0.82737	28.3998	53.693	29.8824	65.516	40.5368	76.4294	33.879	60.1165
Diap3	protein diaphanous homolog 3,	NM_019670	-0.913493	-0.906655	334.643	397.226	-0.972358	-0.782111	-0.854627	-1.0312	249.143	488.83	320.869	551.781	213.866	386.733	235.322	480.932
Tonsl	NF-kappa-B inhibitor-like protein 2	NM_183091	-0.911538	-0.628558	114.627	72.2328	-0.580597	-0.49202	-1.24248	-0.765096	80.0357	119.691	55.356	77.8534	76.8801	181.902	57.6858	98.0361
Cyp39a1	24-hydroxycholesterol 7-alpha-hydroxylase,	NM_018887	-0.911406	-0.782968	85.2491	75.4185	-0.430756	-0.765606	-1.39206	-0.800331	69.7085	93.9628	57.8054	98.274	48.9237	128.401	53.1076	92.4869
Cenpl	centromere protein L isoform 1	NM_001159930	-0.90782	-0.729526	89.6606	107.321	-1.06513	-1.02956	-0.750509	-0.429493	52.9268	110.742	75.4409	154.005	72.6866	122.287	85.1553	114.684
Prex1	phosphatidylinositol	NM_177782	-0.903435	-0.972556	90.4057	66.6281	-0.677849	-0.283765	-1.12902	-1.66135	67.1267	107.386	54.8661	66.7923	58.7084	128.401	34.7946	110.059
Bcl2a1b	B-cell leukemia/lymphoma 2 related protein A1b	NM_007534	-0.897236	-0.722414	25.9095	29.5194	-1.34352	-1.01533	-0.450949	-0.429493	18.0726	45.8628	28.4128	57.4328	16.7738	22.9288	13.7347	18.4974
Cks2	cyclin-dependent kinases regulatory subunit 2	NM_025415	-0.893395	-0.667859	344.914	373.326	-1.01685	-1.05823	-0.76994	-0.27749	234.943	475.407	270.902	564.118	247.414	421.89	297.586	360.699
Gins2	DNA replication complex GINS protein PSF2	NM_178856	-0.891984	-0.641918	170.657	162.352	-0.81641	-1.08718	-0.967558	-0.196659	120.053	211.416	109.732	233.135	118.815	232.345	142.841	163.702
Lcp2	lymphocyte cytosolic protein 2,	NM_010696	-0.886385	-1.49981	24.9692	22.535	-1.01572	-0.352893	-0.757052	-2.64672	19.3635	39.1512	24.9837	31.9071	15.376	25.986	4.57824	28.6709
Tlr7	toll-like receptor 7 precursor,	NM_133211	-0.883992	-0.68558	37.5466	47.651	-0.260452	-0.430706	-1.50753	-0.940455	43.8905	52.5744	47.0281	63.3888	13.9782	39.7433	27.4694	52.7175
Ccl3	C-C motif chemokine 3	NM_011337	-0.883919	-0.686946	22.0342	22.8329	-0.316888	-0.118428	-1.45095	-1.25546	20.6544	25.7279	27.4331	29.78	11.1826	30.5718	10.0721	24.0466
Bard1	BRCA1-associated RING domain protein 1	NM_007525	-0.880941	-1.08952	64.8606	99.8643	-0.954789	-0.989145	-0.807093	-1.1899	49.0541	95.0814	75.4409	149.751	41.9346	73.3722	53.1076	121.158
Rfc5	replication factor C subunit 5	NM_028128	-0.880589	-0.645268	158.896	170.921	-0.832854	-0.746401	-0.928324	-0.544136	116.181	206.942	143.534	240.793	107.632	204.831	121.781	177.575
Rad51	DNA repair protein RAD51 homolog 1,	NM_011234	-0.875846	-0.625457	147.079	102.675	-1.04413	-0.934803	-0.707557	-0.316111	101.981	210.298	80.3397	153.58	104.837	171.202	78.7457	98.0361
Ccdc18	coiled-coil domain-containing protein 18	NM_028481	-0.87576	-1.21275	58.1896	43.2454	-0.980953	-1.48032	-0.770567	-0.945193	46.4723	91.7256	23.0242	64.2397	34.9455	59.6149	29.3007	56.417
Trip13	thyroid receptor-interacting protein 13	NM_027182	-0.874023	-0.685397	181.192	152.621	-0.786753	-0.9413	-0.961294	-0.429493	141.999	244.974	122.959	236.113	114.621	223.174	107.131	144.279
Atad2	ATPase family AAA domain-containing protein 2	NM_027435	-0.873447	-1.24005	659.751	272.063	-0.87609	-1.01405	-0.870804	-1.46605	513.777	942.984	188.112	379.908	417.948	764.294	138.263	381.971
Kif18b	kinesin-like protein KIF18B	NM_197959	-0.871875	-1.17303	147.133	69.4044	-0.793326	-1.22581	-0.950424	-1.12025	105.854	183.451	43.1091	100.827	102.041	197.188	42.1198	91.562
Evi2b	protein EVI2B precursor	NM_146023	-0.86952	-0.697462	25.3197	27.5155	-0.747522	-0.499114	-0.991518	-0.895811	20.6544	34.6768	24.9837	35.3106	15.376	30.5718	17.3973	32.3704
Cdca5	sororin	NM_026410	-0.861089	-1.21119	87.9584	77.3937	-0.94108	-1.15832	-0.781098	-1.26407	65.8358	126.402	52.4167	116.993	58.7084	100.887	41.2042	98.9609
Fcrls	Fc receptor-like S, scavenger receptor,	NM_030707	-0.848981	-1.03382	281.608	208.965	-0.38997	-0.601812	-1.30799	-1.46583	264.634	346.768	197.91	300.353	148.169	366.861	89.7335	247.865
Blm	Bloom syndrome protein homolog isoform 1	NM_007550	-0.848038	-1.11681	165.623	146.319	-0.733065	-1.00442	-0.963011	-1.22919	141.999	236.026	112.182	225.052	96.4496	188.016	74.1675	173.875
Spc25	kinetochore protein Spc25	NM_025565	-0.846176	-0.646524	210.212	239.931	-1.04876	-0.774361	-0.643594	-0.518687	143.29	296.43	193.011	330.133	156.556	244.574	179.467	257.113
Hirip3	HIRA-interacting protein 3	NM_172746	-0.846059	-0.689899	168.68	31.869	-0.608901	-0.490873	-1.08322	-0.888925	129.09	196.874	26.9432	37.8631	111.826	236.931	21.9755	40.6942
Lgr5	leucine-rich repeat-containing G-protein coupled	NM_010195	-0.842171	-0.781523	124.457	86.1689	0.167146	0.235681	-1.85149	-1.79873	92.9446	82.7768	66.6232	56.582	69.891	252.217	49.445	172.026
Oasl2	54 kDa 2'-5'-oligoadenylate synthase-like	NM_011854	-0.841495	-0.781312	296.455	241.109	-0.833805	-1.11626	-0.849184	-0.446367	158.78	283.007	130.307	282.485	265.586	478.448	233.49	318.155
Myo1f	myosin-If,	NM_053214	-0.832337	-0.666261	63.7387	56.8777	-0.448191	-0.436712	-1.21648	-0.895811	60.6722	82.7768	54.3763	73.5991	33.5477	77.958	34.7946	64.7408
Cdca7l	cell division cycle-associated 7-like protein	NM_146040	-0.831675	-0.669346	56.8793	54.7545	-0.83772	-0.739275	-0.825629	-0.599418	41.3087	73.8279	44.0889	73.5991	40.5368	71.8436	40.2885	61.0413
St6galnac3	alpha-N-acetylgalactosaminide	NM_011372	-0.829656	-0.633317	22.6633	19.7618	-0.378288	-0.252179	-1.28102	-1.01446	20.6544	26.8465	17.1457	20.4206	12.5804	30.5718	13.7347	27.7461
Cth	cystathionine gamma-lyase	NM_145953	-0.826443	-0.59719	222.57	276.299	-1.10883	-0.887283	-0.544059	-0.307096	174.271	375.851	237.59	439.468	138.384	201.774	191.37	236.766
Nckap1l	nck-associated protein 1-like,	NM_153505	-0.825298	-0.657595	123.163	69.7575	-0.578158	-0.0625745	-1.07244	-1.25262	107.145	159.961	77.4004	80.8314	72.6866	152.859	35.7103	85.0879
Usp1	ubiquitin carboxyl-terminal hydrolase 1,	NM_146144	-0.820011	-0.674476	611.214	617.64	-0.692397	-0.638277	-0.947625	-0.710675	477.632	771.837	518.779	807.463	408.163	787.223	434.017	710.299
Cdt1	DNA replication factor Cdt1	NM_026014	-0.819192	-1.25278	175.418	71.4704	-0.977751	-1.10407	-0.660634	-1.40148	113.599	223.721	49.4775	106.357	141.18	223.174	35.7103	94.3366
Smc2	structural maintenance of chromosomes protein 2,	NM_008017	-0.818166	-1.05773	845.065	233.599	-0.843571	-0.927574	-0.792761	-1.18789	673.849	1209.21	180.274	342.895	547.946	949.253	125.444	285.784
Tmpo	lamina-associated polypeptide 2 isoform beta	NM_001080132	-0.814743	-0.819381	1149.47	1113.42	-0.651591	-0.735411	-0.977895	-0.903352	903.628	1419.51	886.186	1475.39	766.005	1508.72	728.856	1363.26
Mcm4	DNA replication licensing factor MCM4	NM_008565	-0.807754	-0.95723	662.927	349.421	-0.756707	-0.841824	-0.8588	-1.07264	515.068	870.275	253.266	453.932	450.098	816.266	222.502	467.984
Dhfr	dihydrofolate reductase	NM_010049	-0.807577	-0.773445	122.663	134.444	-0.698861	-0.898861	-0.916292	-0.648028	91.6537	148.774	99.9347	186.338	86.6649	163.559	97.9743	153.528
Ccr5	C-C chemokine receptor type 5	NM_009917	-0.801144	-0.892822	67.7399	65.0832	-0.317988	-0.771189	-1.2843	-1.01446	73.5812	91.7256	56.3358	96.1468	30.752	74.9008	35.7103	72.1397
Cbx2	chromobox protein homolog 2	NM_007623	-0.798784	-0.62572	111.283	87.2966	-0.951755	-0.600949	-0.645812	-0.650492	72.2903	139.826	69.5624	105.506	90.8583	142.159	67.7579	106.36
Fen1	flap endonuclease 1,	NM_007999	-0.79343	-0.674409	192.133	226.386	-1.0428	-0.827694	-0.544059	-0.521123	126.508	260.635	179.295	318.221	155.158	226.231	167.564	240.466
Cdc7	cell division cycle 7-related protein kinase,	NM_009863	-0.789652	-0.771728	148.903	118.568	-0.648509	-0.721646	-0.930795	-0.82181	114.89	180.095	87.198	143.795	103.439	197.188	87.9022	155.378
Ptprc	receptor-type tyrosine-protein phosphatase C	NM_001111316	-0.788425	-1.14921	67.0395	63.672	-0.617754	-0.662482	-0.959096	-1.63594	61.9631	95.0814	60.7446	96.1468	37.7411	73.3722	23.8068	73.9895
Arhgap11a	rho GTPase-activating protein 11A,	NM_181416	-0.787897	-0.763052	438.478	236.076	-0.757702	-0.881597	-0.818092	-0.644506	370.488	626.419	193.501	356.509	273.973	483.034	153.829	240.466
Rnf144a	probable E3 ubiquitin-protein ligase RNF144A	NM_080563	-0.781458	-0.863535	151.985	101.629	-0.50013	-0.367966	-1.06279	-1.3591	112.308	158.842	87.6878	113.164	109.03	227.76	57.6858	147.979
Stil	SCL-interrupting locus protein homolog,	NM_009185	-0.780383	-0.730768	164.106	208.027	-0.761893	-0.874502	-0.798872	-0.587034	149.744	253.923	167.538	307.159	92.2561	160.502	142.841	214.57
Tmem26	transmembrane protein 26	NM_177794	-0.779112	-0.675268	188.125	183.486	0.15009	0.0901839	-1.70831	-1.44072	129.09	116.335	125.898	118.269	118.815	388.261	131.853	357.924
Fignl1	fidgetin-like protein 1,	NM_021891	-0.774932	-0.999179	173.647	104.292	-0.814185	-0.76459	-0.735679	-1.23377	132.962	233.788	78.3802	133.159	123.008	204.831	61.3484	144.279
Ccnf	cyclin-F,	NM_007634	-0.771948	-0.669288	217.438	190.564	-0.937716	-0.780065	-0.60618	-0.55851	147.162	281.888	151.372	259.937	174.728	265.974	141.925	209.02
Mcm6	DNA replication licensing factor MCM6	NM_008567	-0.768648	-0.672256	910.494	856.38	-0.697605	-0.725877	-0.839691	-0.618636	713.866	1157.76	681.908	1127.81	634.61	1135.74	637.291	978.511
Cd36	platelet glycoprotein 4	NM_007643	-0.767415	-0.648627	111.683	126.164	-0.301473	-0.37966	-1.23336	-0.917594	116.181	143.181	130.797	170.171	55.9128	131.459	70.5049	133.181
Pycard	apoptosis-associated speck-like protein	NM_023258	-0.766891	-0.667756	24.513	47.7269	-0.85222	-0.806484	-0.681562	-0.529029	15.4908	27.9651	35.2711	61.6871	20.9673	33.6289	38.4572	55.4921
Ncaph	condensin complex subunit 2	NM_144818	-0.765984	-0.946397	288.401	206.262	-0.824163	-0.873082	-0.707805	-1.01971	209.125	370.258	157.25	288.015	218.06	356.161	125.444	254.339
Mrc1	macrophage mannose receptor 1 precursor	NM_008625	-0.762963	-0.969552	257.035	103.592	-0.256727	-0.447835	-1.2692	-1.49127	255.598	305.379	86.7081	118.269	136.986	330.175	54.9389	154.453
Rrm2	ribonucleoside-diphosphate reductase subunit M2	NM_009104	-0.757864	-0.866173	665.739	276.443	-0.867708	-1.0169	-0.64802	-0.715442	487.959	890.41	203.299	411.389	500.42	784.166	185.877	305.207
Pkdcc	protein kinase domain-containing protein,	NM_134117	-0.757306	-0.68712	232.485	235.904	-0.334516	-0.285583	-1.1801	-1.08866	187.18	236.026	193.011	235.262	155.158	351.575	164.817	350.525
Wisp2	WNT1-inducible-signaling pathway protein 2	NM_016873	-0.747639	-0.696704	401.204	233.158	-0.859951	-0.889749	-0.635327	-0.503659	259.47	470.933	157.74	292.269	342.466	531.949	199.611	283.01
Haus5	HAUS augmin-like complex subunit 5	NM_027999	-0.747416	-0.641137	102.528	74.5698	-1.15241	-0.690509	-0.342425	-0.591764	59.3813	131.995	58.7851	94.8706	96.4496	122.287	57.6858	86.9376
Mcm2	DNA replication licensing factor MCM2	NM_008564	-0.745741	-0.654218	576.562	553.396	-0.738706	-0.700531	-0.752776	-0.607904	416.96	695.772	445.297	723.654	444.507	749.008	413.873	630.76
Pik3cg	phosphatidylinositol-4,5-bisphosphate 3-kinase,	NM_020272	-0.744225	-1.05568	28.1266	37.3523	-0.648936	-0.743258	-0.839514	-1.36809	27.1089	42.507	33.8015	56.582	15.376	27.5146	16.4817	42.544
C1qb	complement C1q subcomponent subunit B precursor	NM_009777	-0.744208	-0.675702	307.426	297.443	-0.483131	-0.483266	-1.00529	-0.868137	256.889	359.072	283.638	396.499	204.082	409.662	180.383	329.253
Dock8	dedicator of cytokinesis protein 8	NM_028785	-0.742944	-0.88624	62.2461	50.9213	-0.704789	-0.173063	-0.781098	-1.59942	54.2177	88.3698	55.8459	62.9634	39.139	67.2579	21.0599	63.8159
Ccr1	C-C chemokine receptor type 1	NM_009912	-0.738189	-0.681487	35.0487	49.6403	-0.558861	-0.830052	-0.917517	-0.532923	38.7269	57.0489	41.6395	74.0246	15.376	29.0432	33.879	49.018
Slc7a8	large neutral amino acids transporter small,	NM_016972	-0.737278	-1.14939	63.7234	23.005	-0.104528	-0.436324	-1.37003	-1.86245	69.7085	74.9465	21.0647	28.5037	30.752	79.4866	9.15648	33.2953
Chaf1a	chromatin assembly factor 1 subunit A,	NM_013733	-0.735988	-0.638	355.543	148.663	-0.826241	-0.846506	-0.645735	-0.429493	251.725	446.323	118.06	212.289	282.36	441.762	112.625	151.678
Spc24	kinetochore protein Spc24	NM_026282	-0.734671	-1.23586	72.3946	61.6086	-0.407435	-1.25081	-1.06191	-1.22091	63.254	83.8954	37.7205	89.7654	46.1281	96.3011	35.7103	83.2382
Gatm	glycine amidinotransferase, mitochondrial	NM_025961	-0.733334	-0.688508	32.8564	30.9343	-0.530292	-0.610488	-0.936376	-0.766528	27.1089	39.1512	30.3723	46.3717	22.3651	42.8005	17.3973	29.5958
Aldh1l2	probable 10-formyltetrahydrofolate dehydrogenase,	NM_153543	-0.730566	-0.75355	2117.48	1561.37	-0.616299	-0.533465	-0.844834	-0.973634	1626.53	2493.37	1280.05	1852.74	1555.77	2794.26	1050.25	2062.46
Hey1	hairy/enhancer-of-split related with YRPW motif	NM_010423	-0.727421	-0.838844	73.5263	85.1293	-0.700217	-0.7965	-0.754626	-0.881189	61.9631	100.674	59.7649	103.805	48.9237	82.5438	62.2641	114.684
Pik3cd	phosphatidylinositol-4,5-bisphosphate 3-kinase	NM_001164052	-0.72215	-0.897804	99.6436	32.4425	-0.578313	-0.714037	-0.865987	-1.08157	83.9084	125.284	26.4533	43.3937	67.0954	122.287	19.2286	40.6942
Rad18	E3 ubiquitin-protein ligase RAD18 isoform 2,	NM_021385	-0.719813	-0.908235	138.441	71.5957	-0.992635	-0.658423	-0.446991	-1.15805	104.563	208.061	61.7244	97.4231	102.041	139.102	39.3729	87.8625
Mlf1ip	centromere protein U	NM_027973	-0.719495	-0.936526	26.3436	28.9945	-0.0689604	-1.15405	-1.37003	-0.719	24.5271	25.7279	15.676	34.8851	15.376	39.7433	24.7225	40.6942
Chtf18	chromosome transmission fidelity protein 18	NM_145409	-0.718621	-0.838013	84.1093	71.8592	-0.584739	-1.07661	-0.852503	-0.599418	67.1267	100.674	48.0079	101.252	60.1063	108.53	54.9389	83.2382
Smc4	structural maintenance of chromosomes protein 4	NM_133786	-0.715958	-0.6294	1655.01	1139.62	-0.581276	-0.562416	-0.850641	-0.696385	1435.48	2147.72	981.222	1449.01	1083.31	1953.54	812.18	1316.09
Msr1	macrophage scavenger receptor types I and II	NM_001113326	-0.704552	-0.922047	160.8	177.55	-0.577988	-0.865798	-0.831116	-0.978296	153.617	229.314	154.311	281.208	93.654	166.616	92.4804	182.199
Mms22l	hypothetical protein LOC212377,	NM_199467	-0.702685	-0.715064	153.538	174.068	-0.785713	-0.87924	-0.619656	-0.550888	122.635	211.416	141.084	259.511	110.428	169.673	119.95	175.725
Lmo2	rhombotin-2 isoform 3	NM_001142337	-0.6985	-0.586763	27.5472	23.7954	-0.329379	-0.351715	-1.06762	-0.82181	25.818	32.4395	24.0039	30.6309	16.7738	35.1575	14.6504	25.8963
Cdc25b	M-phase inducer phosphatase 2 isoform a	NM_023117	-0.69834	-0.662611	300.137	313.919	-0.533939	-0.572687	-0.862741	-0.752535	203.962	295.312	248.857	370.123	248.812	452.462	237.153	399.543
Hat1	histone acetyltransferase type B catalytic,	NM_026115	-0.69738	-0.613005	301.326	337.488	-0.797262	-0.68268	-0.597498	-0.543331	236.234	410.528	284.128	456.059	222.253	336.289	248.141	361.624
Gstt1	glutathione S-transferase theta-1	NM_008185	-0.697237	-1.00115	43.6014	48.919	-0.295826	-0.70339	-1.09865	-1.29891	30.9815	38.0326	27.4331	44.67	33.5477	71.8436	35.7103	87.8625
Zfp367	zinc finger protein 367,	NM_175494	-0.697064	-0.999552	156.764	169.066	-0.718472	-0.990672	-0.675655	-1.00843	114.89	189.044	115.611	229.731	124.406	198.716	109.878	221.044
Dck	deoxycytidine kinase	NM_007832	-0.689204	-0.664481	238.931	196.954	-0.725308	-0.74891	-0.653101	-0.580053	196.216	324.395	166.068	279.081	169.136	265.974	137.347	205.321
Dbf4	protein DBF4 homolog A isoform 1,	NM_013726	-0.688888	-0.6495	491.525	574.376	-0.628745	-0.728281	-0.749031	-0.570718	413.087	638.723	487.917	808.314	341.068	573.221	402.885	598.39
Hjurp	Holliday junction recognition protein	NM_198652	-0.685774	-0.634327	111.153	74.2299	-0.630596	-0.772047	-0.740951	-0.496607	96.8173	149.893	58.2953	99.5503	74.0845	123.816	57.6858	81.3884
Mcm7	DNA replication licensing factor MCM7	NM_008568	-0.685123	-0.591986	602.541	412.25	-0.647649	-0.49092	-0.722597	-0.693053	456.978	715.907	343.893	483.287	466.872	770.408	314.067	507.753
Ptx3	pentraxin-related protein PTX3 precursor	NM_008987	-0.676256	-0.593743	611.982	668.761	0.026853	-0.0875217	-1.37936	-1.09996	437.614	429.544	508.491	540.294	438.916	1141.86	517.341	1108.92
Dna2	DNA2-like helicase,	NM_177372	-0.669979	-0.903248	58.3889	42.6423	-0.880789	-0.714037	-0.45917	-1.09246	41.3087	76.0651	35.2711	57.8583	48.9237	67.2579	24.7225	52.7175
Tyms	Mus musculus 10 days embryo whole body cDNA, RIKEN full-length enriched library, clone:2610017G21 product:thymidylate synthase, full insert sequence.	NR_033402	-0.667956	-0.653458	243.095	279.966	-0.384287	-0.535574	-0.951625	-0.771342	206.544	269.584	267.962	388.416	169.136	327.118	171.226	292.258
Rnf152	RING finger protein 152	NM_178779	-0.663305	-0.612996	27.6007	17.7087	-0.481382	-0.211537	-0.845228	-1.01446	23.2362	32.4395	16.1659	18.7189	19.5695	35.1575	11.9034	24.0466
Gpr157	probable G-protein coupled receptor 157	NM_177366	-0.661443	-0.77615	36.8921	28.7135	-1.37829	-0.470729	0.0554035	-1.08157	21.9453	57.0489	23.0242	31.9071	34.9455	33.6289	19.2286	40.6942
Rad51c	DNA repair protein RAD51 homolog 3	NM_053269	-0.64579	-0.933993	56.6367	44.8189	-0.577597	-0.853531	-0.713984	-1.01446	46.4723	69.3535	30.3723	54.8803	41.9346	68.7865	31.132	62.8911
Ube2t	ubiquitin-conjugating enzyme E2 T	NM_026024	-0.645437	-0.801033	46.5293	40.4971	-0.734432	-0.86063	-0.556442	-0.741437	32.2724	53.693	32.3318	58.7091	40.5368	59.6149	26.5538	44.3937
Rbl1	retinoblastoma-like protein 1 isoform 2,	NM_001139516	-0.645339	-0.91631	217.204	170.106	-0.622792	-0.869695	-0.667887	-0.962925	191.053	294.193	131.777	240.793	148.169	235.403	104.384	203.471
Lrp8		NR_033496	-0.642656	-0.600426	224.992	150.58	-0.798739	-1.05902	-0.486573	-0.141835	171.689	298.668	114.141	237.815	178.921	250.688	119.034	131.331
Fmod	fibromodulin precursor	NM_021355	-0.641974	-1.04885	406.828	65.5955	-0.353472	-0.584996	-0.930475	-1.51271	277.543	354.598	48.4977	72.7483	342.466	652.707	36.6259	104.51
Dnmt1	DNA (cytosine-5)-methyltransferase 1 isoform 4,	NM_001199433	-0.634936	-0.881994	1166.01	502.79	-0.454189	-0.74759	-0.815683	-1.0164	979.791	1342.33	367.407	616.871	848.477	1493.43	339.705	687.177
Slc7a11	cystine/glutamate transporter,	NM_011990	-0.634772	-0.611457	308.005	293.908	-0.550399	-0.508018	-0.719145	-0.714895	220.744	323.277	229.752	326.729	259.995	428.005	234.406	384.745
Skp2	S-phase kinase-associated protein 2 isoform a,	NM_013787	-0.63423	-0.701347	258.147	72.124	-0.614523	-0.670969	-0.653936	-0.731725	210.416	322.158	55.8459	88.9146	194.297	305.718	54.0232	89.7123
Ddx11	probable ATP-dependent RNA helicase DDX11,	NM_001003919	-0.634157	-0.716696	148.059	42.4918	-0.430756	-0.418937	-0.837558	-1.01446	116.181	156.605	37.2306	49.7751	114.621	204.831	27.4694	55.4921
Ncapd3	condensin-2 complex subunit D3,	NM_178113	-0.630989	-0.585167	267.844	290.471	-0.691881	-0.597768	-0.570096	-0.572567	209.125	337.819	249.347	377.355	211.071	313.361	215.177	320.005
Nfam1	NFAT activation molecule 1,	NM_028728	-0.627613	-0.892932	24.9546	16.6153	-0.409997	-0.845409	-0.845228	-0.940455	19.3635	25.7279	14.2064	25.5257	19.5695	35.1575	9.15648	17.5725
Tmem194	transmembrane protein 194A isoform 2	NM_173732	-0.626146	-0.614887	109.543	102.547	-0.827814	-0.887265	-0.424477	-0.34251	80.0357	142.063	75.4409	139.541	92.2561	123.816	86.0709	109.134
Ccdc46	coiled-coil domain-containing protein 46 isoform	NM_029606	-0.625827	-0.686533	52.8524	23.5191	-0.208363	-0.395137	-1.04329	-0.97793	46.4723	53.693	17.1457	22.5477	36.3433	74.9008	18.313	36.0699
P4ha3	prolyl 4-hydroxylase subunit alpha-3 precursor,	NM_177161	-0.623398	-0.696367	576.73	99.8183	-0.85851	-0.852209	-0.388285	-0.540524	307.234	557.065	62.2143	112.313	624.826	817.795	91.5648	133.181
Map3k5	mitogen-activated protein kinase kinase kinase,	NM_008580	-0.613601	-0.604229	31.4849	22.6636	-0.378288	-0.541927	-0.848913	-0.666532	25.818	33.5582	16.6558	24.2494	23.7629	42.8005	19.2286	30.5207
Lrrc33	leucine-rich repeat-containing protein 33,	NM_146069	-0.610954	-0.69314	51.3275	49.855	-0.471398	-0.587553	-0.750509	-0.798727	45.1814	62.6419	43.599	65.516	36.3433	61.1435	32.9633	57.3419
Rtp4	receptor-transporting protein 4	NM_023386	-0.606554	-0.619292	130.804	163.446	-0.830801	-1.04528	-0.382308	-0.193304	73.5812	130.877	87.198	179.956	138.384	180.373	180.383	206.246
Orc1	origin recognition complex subunit 1 isoform A	NM_011015	-0.601227	-1.07216	58.4056	59.0054	-0.488471	-1.42685	-0.713984	-0.717474	54.2177	76.0651	35.761	96.1468	39.139	64.2007	39.3729	64.7408
Pold3	DNA polymerase delta subunit 3,	NM_133692	-0.596255	-0.63919	228.015	213.917	-0.743668	-0.622579	-0.448842	-0.6558	171.689	287.481	166.068	255.683	191.501	261.389	168.479	265.437
Kif26a	kinesin-like protein KIF26A	NM_001097621	-0.593988	-0.630575	34.2894	24.1136	-0.456291	0.572734	-0.731686	-1.83388	15.4908	21.2535	15.1862	10.2103	37.7411	62.6721	15.566	55.4921
Mdc1	mediator of DNA damage checkpoint protein 1,	NM_001010833	-0.592619	-0.811263	665.846	155.858	-0.413833	-0.5765	-0.771405	-1.04603	569.286	758.414	122.959	183.36	493.431	842.252	103.468	213.645
Bcl11b	B-cell lymphoma/leukemia 11B isoform b,	NM_021399	-0.59216	-0.627528	138.887	111.822	-0.62234	-0.655637	-0.56198	-0.599418	109.726	168.909	84.2587	132.734	111.826	165.088	91.5648	138.73
Fam111a	hypothetical protein LOC107373,	NM_026640	-0.588321	-0.62164	642.982	464.753	-0.704137	-0.624445	-0.472505	-0.618835	506.032	824.412	394.35	607.937	519.989	721.494	337.874	518.851
Prkcb	protein kinase C beta type,	NM_008855	-0.586943	-1.05285	37.4006	34.5545	-0.208363	-0.474572	-0.965522	-1.63113	42.5996	49.2186	34.2913	47.648	19.5695	38.2147	13.7347	42.544
Gpr116	probable G-protein coupled receptor 116,	NM_001081178	0.586494	0.712629	33.7161	17.2384	-0.0903077	-0.000858108	1.2633	1.42612	45.1814	48.1	22.5343	22.5477	29.3542	12.2287	17.3973	6.47408
Hs3st3b1	heparan sulfate glucosamine 3-O-sulfotransferase	NM_018805	0.586789	0.640299	108.865	87.6525	0.376599	0.466535	0.796978	0.814064	127.799	98.4372	117.57	85.0857	132.793	76.4294	94.3117	53.6424
Psrc1	proline/serine-rich coiled-coil protein 1	NM_001190161	0.590581	0.768775	1017.95	834.69	0.342473	0.391471	0.838689	1.14608	1092.1	861.326	970.445	739.82	1358.68	759.708	1121.67	506.828
Fam198b	protein ENED	NM_133187	0.591337	0.652252	3777.3	4660.69	0.122602	0.124411	1.06007	1.18009	4689.83	4307.75	5920.15	5431.02	4130.56	1981.05	5058.95	2232.63
Magi2	membrane-associated guanylate kinase, WW and PDZ	NM_001170745	0.591404	0.59586	62.2958	31.9181	0.826402	0.928641	0.356406	0.263078	81.3266	45.8628	39.68	20.846	68.4932	53.5006	36.6259	30.5207
Rnf169	ring finger protein 169	NM_175388	0.592126	0.636663	603.614	273.033	0.465276	0.563932	0.718976	0.709395	755.175	546.998	330.177	223.35	691.921	420.362	334.211	204.396
4933426M11Rik	hypothetical protein LOC217684,	NM_178682	0.592363	0.631185	1534.25	1402.47	0.440898	0.581083	0.743828	0.681287	1817.58	1338.97	1825.28	1220.13	1866.09	1114.34	1579.49	984.985
Slc7a4	cationic amino acid transporter 4	NM_144852	0.594342	0.729689	41.9912	43.0105	0.791637	0.979069	0.397048	0.480309	50.345	29.0837	49.4775	25.1003	50.3215	38.2147	56.7702	40.6942
Gm15417		NR_040404	0.594931	0.872583	31.0977	37.4766	0.277063	0.221202	0.912799	1.52396	27.1089	22.3721	40.1698	34.4597	48.9237	25.986	55.8545	19.4222
Syt12	synaptotagmin-12	NM_134164	0.59824	0.586848	45.7977	34.119	0.460431	0.635611	0.736049	0.538086	40.0178	29.0837	41.6395	26.802	71.2888	42.8005	40.2885	27.7461
Abhd4		NM_001205181	0.599913	0.586829	998.477	346.204	0.594565	0.782037	0.60526	0.391621	1155.35	765.126	438.929	255.257	1251.05	822.38	391.897	298.733
Impact	protein IMPACT	NM_008378	0.600087	0.593032	1203.66	1515.07	0.54216	0.515806	0.658014	0.670258	1518.1	1042.54	1885.04	1318.4	1379.65	874.352	1754.38	1102.44
Ppap2b	lipid phosphate phosphohydrolase 3	NM_080555	0.600656	0.646858	561.752	489.759	1.18548	1.22787	0.0158319	0.0658461	610.595	268.465	584.912	249.727	687.728	680.222	575.027	549.372
Def6	differentially expressed in FDCP 6	NM_027185	0.608512	0.716037	248.102	162.163	0.417781	0.535797	0.799243	0.896277	246.561	184.57	188.112	129.756	356.444	204.831	215.177	115.609
Esrrg		NM_001243792	0.611021	0.595668	23.7311	29.0432	0.844104	1.09332	0.377939	0.0980192	18.0726	10.0674	30.8622	14.4646	37.7411	29.0432	36.6259	34.2201
Sema3c	semaphorin-3C precursor,	NM_013657	0.611253	0.832956	269.722	253.022	0.605711	0.810428	0.616795	0.855484	347.251	228.195	356.63	203.355	304.725	198.716	291.176	160.927
Baiap2	brain-specific angiogenesis inhibitor	NM_130862	0.613171	0.673514	389.684	326.826	0.683833	0.463931	0.542508	0.883097	449.232	279.651	379.654	275.252	492.033	337.818	423.029	229.367
Edn1	endothelin-1 precursor	NM_010104	0.614902	0.896101	39.7063	35.4021	-0.363642	0.419634	1.59344	1.37257	42.5996	54.8116	56.3358	42.1174	46.1281	15.2859	31.132	12.0233
Cd44	CD44 antigen isoform f precursor	NM_001177787	0.618912	0.596443	3713	3836.82	0.093372	0.126384	1.14445	1.0665	4613.67	4324.53	4826.75	4421.9	4071.85	1841.95	4127.74	1970.89
Ccdc74a	coiled-coil domain containing 74A	NM_001166164	0.623789	0.915467	28.5337	23.013	0.791637	0.932853	0.455941	0.898082	30.9815	17.8977	30.8622	16.1663	37.7411	27.5146	29.3007	15.7228
Cyp4f17	cytochrome P450, family 4, subfamily f,	NM_001101445	0.624995	0.64997	152.999	128.015	0.700938	0.477334	0.549051	0.822606	169.108	104.03	144.513	103.805	201.286	137.573	168.479	95.2615
Pid1	PTB-containing, cubilin and LRP1-interacting	NM_001003948	0.629625	0.811872	256.154	119.962	0.506234	0.661658	0.753016	0.962086	309.815	218.128	138.635	87.6383	311.714	184.959	167.564	86.0128
Adrb2	beta-2 adrenergic receptor	NM_007420	0.629825	1.01993	18.5602	34.3992	0.0261018	0.54335	1.23355	1.49651	19.3635	19.0163	39.68	27.2274	25.1608	10.7001	52.1919	18.4974
Tnfrsf12a	tumor necrosis factor receptor superfamily	NM_013749	0.630638	0.637777	621.122	90.8754	0.285708	0.482654	0.975568	0.792899	702.248	576.082	105.813	75.7263	799.553	406.604	115.372	66.5905
Lactb	serine beta-lactamase-like protein LACTB,	NM_030717	0.632701	0.597095	191.659	180.386	0.681454	0.291787	0.583949	0.902403	243.98	152.13	214.566	175.277	222.253	148.273	216.093	115.609
Cpm	carboxypeptidase M precursor,	NM_027468	0.636334	0.587574	34.3041	57.8566	0.605223	0.470784	0.667446	0.704363	37.436	24.6093	66.6232	48.0734	46.1281	29.0432	72.3362	44.3937
Bax	apoptosis regulator BAX	NM_007527	0.636576	0.853572	1253.08	901.112	0.472731	0.437632	0.80042	1.26951	1356.73	977.661	997.388	736.417	1701.15	976.768	1322.2	548.447
Masp1	mannan-binding lectin serine protease 1,	NM_008555	0.643686	0.709498	388.709	330.326	0.699378	0.636365	0.587993	0.782631	410.505	252.805	372.306	239.516	535.365	356.161	448.667	260.813
Crem	cAMP-responsive element modulator isoform 4,	NM_001110850	0.647603	0.606624	104.223	102.745	0.454602	0.325001	0.840605	0.888247	122.635	89.4884	127.368	101.677	131.395	73.3722	118.119	63.8159
Cryab	alpha-crystallin B chain,	NM_009964	0.647917	0.733387	268.073	223.239	0.540331	0.624188	0.755502	0.842587	318.852	219.247	292.456	189.741	335.477	198.716	263.707	147.054
Aga		NM_001205054	0.647936	0.981415	818.511	290.255	0.36324	0.455859	0.932633	1.50697	953.973	741.635	369.367	269.296	1035.78	542.649	386.403	135.956
Dcaf12l1	DDB1- and CUL4-associated factor 12-like protein	NM_001190718	0.649302	0.676029	35.8418	42.1558	0.484208	0.559159	0.814395	0.792899	51.6359	36.914	58.2953	39.5648	34.9455	19.8716	44.8667	25.8963
Klk8	kallikrein-8 precursor	NM_008940	0.65376	0.686496	38.2731	44.0338	0.588545	0.0919921	0.718976	1.281	55.5086	36.914	54.8661	51.4768	37.7411	22.9288	49.445	20.3471
Scn1b	sodium channel subunit beta-1 precursor	NM_011322	0.654066	0.638269	494.864	440.539	0.59144	0.397908	0.716692	0.878629	507.323	336.7	458.524	348.001	705.899	429.533	618.978	336.652
Mocs3	adenylyltransferase and sulfurtransferase MOCS3	NM_001160330	0.654489	0.626691	60.5607	79.9825	0.438	0.517815	0.870979	0.735566	69.7085	51.4558	92.5866	64.6651	78.2779	42.8005	101.637	61.0413
Errfi1	ERBB receptor feedback inhibitor 1,	NM_133753	0.655428	0.67452	1043.82	1035.32	0.814537	0.774921	0.496319	0.574118	1475.5	838.954	1454.44	850.006	1088.9	771.937	1098.78	738.045
Rchy1	RING finger and CHY zinc finger	NM_026557	0.655797	0.735263	538.08	513.208	0.805311	0.602658	0.506283	0.867868	684.176	391.512	634.39	417.771	631.815	444.819	646.447	354.225
Serpine1	plasminogen activator inhibitor 1 precursor	NM_008871	0.659432	0.703901	5695.34	5075.73	0.0205544	0.00269156	1.29831	1.40511	7115.43	7014.77	6668.68	6656.25	6150.41	2500.77	5065.36	1912.63
Prlr	prolactin receptor precursor,	NM_011169	0.66279	0.80889	31.0811	30.9207	1.86964	1.83577	-0.544059	-0.217989	49.0541	13.4233	45.5585	12.7629	25.1608	36.6861	30.2164	35.145
Mgmt	methylated-DNA--protein-cysteine	NM_008598	0.66604	1.10456	155.762	179.004	0.389152	0.835439	0.942929	1.37367	130.381	99.5558	214.076	119.971	258.597	134.516	275.61	106.36
Rbm38	RNA-binding protein 38	NM_019547	0.667655	0.797931	99.5887	30.0837	0.170148	0.721349	1.16516	0.874513	100.69	89.4884	30.8622	18.7189	143.975	64.2007	45.7824	24.9715
Tmem200a	transmembrane protein 200A,	NM_029881	0.670616	0.618704	155.134	139.119	0.435206	0.318978	0.906026	0.91843	202.671	149.893	178.315	142.944	174.728	93.2439	153.829	81.3884
Ctsf	cathepsin F precursor	NM_019861	0.671672	0.791189	247.831	183.532	0.844879	0.478778	0.498466	1.1036	267.216	148.774	208.687	149.751	336.875	238.46	256.381	119.308
Glrx3	glutaredoxin-3,	NM_023140	0.673852	0.82872	374.312	436.776	0.544289	0.523032	0.803416	1.13441	507.323	347.886	589.321	410.113	408.163	233.874	513.678	233.992
Pqlc3	PQ-loop repeat-containing protein 3 isoform 2	NM_001161111	0.674313	0.799804	578.331	662.401	0.612073	0.773766	0.736553	0.825842	706.121	461.984	861.202	503.707	715.684	429.533	821.336	463.359
Fgf7	keratinocyte growth factor precursor,	NM_008008	0.681477	0.684741	198.931	197.004	0.766483	0.734322	0.596472	0.63516	256.889	151.012	256.205	154.005	233.436	154.387	229.828	147.979
Mt2	metallothionein-2	NM_008630	0.683042	0.887671	294.379	113.778	1.57496	1.65855	-0.208874	0.116789	326.597	109.623	161.169	51.0514	343.864	397.433	126.359	116.533
Dync1i1	cytoplasmic dynein 1 intermediate chain 1	NM_001191027	0.686198	0.904792	21.0302	20.1446	0.823345	0.570283	0.549051	1.2393	29.6906	16.7791	24.0039	16.1663	22.3651	15.2859	28.3851	12.0233
Enho	adropin precursor	NM_027147	0.690108	0.628216	34.0298	35.2534	0.715688	0.57901	0.664528	0.677422	47.7632	29.0837	47.0281	31.4817	36.3433	22.9288	38.4572	24.0466
9030025P20Rik	hypothetical protein LOC100041574,	NM_001123370	0.694311	1.00542	67.2527	53.764	0.669646	0.972175	0.718976	1.03866	65.8358	41.3884	67.6029	34.4597	100.643	61.1435	75.9988	36.9947
Gria3	glutamate receptor 3 precursor,	NM_016886	0.6984	0.708646	1006.48	713.819	0.697625	0.609511	0.699174	0.807781	1418.7	874.749	962.607	630.91	1072.13	660.35	803.023	458.735
Phlda1	pleckstrin homology-like domain family A member	NM_009344	0.699645	1.22621	210.584	64.2546	0.439873	1.00348	0.959417	1.44895	259.47	191.281	95.5258	47.648	258.597	132.987	83.324	30.5207
4833412C05Rik		NR_045954	0.699791	0.837236	27.6172	25.1731	0.206674	0.103965	1.19291	1.57051	32.2724	27.9651	27.4331	25.5257	34.9455	15.2859	35.7103	12.0233
Plau	urokinase-type plasminogen activator	NM_008873	0.700185	0.755689	1001.71	810.21	0.646574	0.454469	0.753795	1.05691	1385.13	884.817	1061.56	774.705	1090.3	646.593	948.611	455.96
Ercc5	DNA repair protein complementing XP-G cells	NM_011729	0.702171	0.768115	639.357	608.513	0.62613	0.559425	0.778212	0.976806	844.247	546.998	773.025	524.553	736.651	429.533	753.578	382.896
Pik3r3	phosphatidylinositol 3-kinase regulatory subunit	NM_181585	0.703443	0.685433	528.304	535.092	0.535907	0.463222	0.870979	0.907645	638.994	440.73	639.288	463.717	668.158	365.333	676.664	360.699
Gda	guanine deaminase,	NM_010266	0.707344	0.865588	47.7387	38.2673	0.543709	0.861108	0.870979	0.870067	61.9631	42.507	54.8661	30.2054	55.9128	30.5718	43.9511	24.0466
Ccdc68	coiled-coil domain-containing protein 68	NM_201362	0.708151	0.651036	105.083	106.668	0.0250672	0.418889	1.39124	0.883183	105.854	104.03	134.226	100.401	152.362	58.0864	124.528	67.5154
Atp6v0e2	V-type proton ATPase subunit e 2	NM_133764	0.713432	0.857589	95.2688	78.232	0.678742	0.715279	0.748122	0.9999	111.017	69.3535	108.263	65.9414	125.804	74.9008	92.4804	46.2434
Sema7a	semaphorin-7A precursor	NM_011352	0.719606	1.04006	166.647	137.293	0.992549	0.872185	0.446664	1.20794	193.635	97.3186	165.088	90.1908	216.662	158.973	205.105	88.7874
Pde7b	cAMP-specific 3',5'-cyclic phosphodiesterase 7B	NM_013875	0.721403	0.629387	58.048	45.1115	1.27485	0.975548	0.167961	0.283225	83.9084	34.6768	54.3763	27.6529	60.1063	53.5006	54.0232	44.3937
Rcan1	calcipressin-1 isoform 1	NM_001081549	0.722459	0.674506	472.27	254.236	0.746276	0.575323	0.698643	0.773689	525.395	313.209	284.618	191.017	649.986	400.49	341.537	199.772
Pdk4	pyruvate dehydrogenase kinase, isozyme 4	NM_013743	0.723443	0.707463	62.1613	67.133	0.206674	0.713175	1.24021	0.701752	67.1267	58.1675	82.2992	50.2006	86.6649	36.6861	84.2396	51.7926
Tmem181b-ps	SubName: Full=Predicted; SubName: Full=Transmembrane protein 181;	NR_033520	0.723628	0.6557	440.978	334.418	0.630216	0.568577	0.81704	0.742823	512.486	331.107	403.168	271.849	587.084	333.232	414.788	247.865
Dach2	dachshund homolog 2 isoform 1,	NM_001142570	0.726024	0.622516	32.9732	31.7501	-0.0563604	0.697609	1.50841	0.547423	38.7269	40.2698	48.9876	30.2054	39.139	13.7573	28.3851	19.4222
Tnfrsf11b	tumor necrosis factor receptor superfamily	NM_008764	0.727097	0.740411	407.642	441.945	0.352603	0.299212	1.10159	1.18161	509.905	399.342	580.013	471.375	492.033	229.288	497.197	219.194
Bbc3	bcl-2-binding component 3	NM_133234	0.72772	0.890351	268.612	149.084	0.368425	0.532123	1.08702	1.24858	255.598	197.993	158.72	109.761	422.142	198.716	230.743	97.1112
Pcdhb18	protocadherin beta 18	NM_053143	0.730101	0.745936	28.1037	30.9944	1.0298	1.17375	0.430406	0.31812	29.6906	14.5419	47.0281	20.846	39.139	29.0432	31.132	24.9715
Pisd-ps2	Mus musculus 0 day neonate head cDNA, RIKEN full-length enriched library, clone:4833419B01 product:unclassifiable, full insert sequence.	NR_003519	0.740173	0.87945	104.866	74.9466	1.32697	0.991996	0.153379	0.766904	129.09	51.4558	93.0765	46.7971	125.804	113.116	100.721	59.1916
Blcap	bladder cancer-associated protein,	NM_016916	0.741594	0.600795	456.628	403.199	0.533839	0.369107	0.94935	0.832483	534.432	369.14	469.791	363.741	608.052	314.889	499.028	280.235
Bcl2l1	bcl-2-like protein 1,	NM_009743	0.742331	0.729779	603.201	709.394	0.655575	0.602747	0.829087	0.856811	704.83	447.442	875.409	576.456	806.542	453.991	892.757	492.955
2810008D09Rik	Mus musculus 10, 11 days embryo whole body cDNA, RIKEN full-length enriched library, clone:2810008D09 product:unclassifiable, full insert sequence.	NR_027059	0.742477	1.18998	33.8358	39.6447	0.701439	0.235209	0.783516	2.14474	40.0178	24.6093	45.0686	38.2886	44.7302	25.986	61.3484	13.873
Ankrd1	ankyrin repeat domain-containing protein 1	NM_013468	0.743473	0.672938	551.819	482.682	0.369892	0.216741	1.11705	1.12914	796.484	616.351	697.094	599.854	543.752	250.688	434.933	198.847
Pcdhb16	protocadherin beta 16	NM_053141	0.74532	0.640381	60.687	77.8377	1.83116	0.919707	-0.340525	0.361054	95.5264	26.8465	101.404	53.604	53.1172	67.2579	87.9022	68.4403
Dyrk3	dual specificity	NM_145508	0.746345	0.870167	55.7121	64.0949	0.0637161	0.266042	1.42897	1.47429	61.9631	59.2861	80.8296	67.2177	74.0845	27.5146	79.6614	28.6709
Mapkapk3	MAP kinase-activated protein kinase 3,	NM_178907	0.759459	0.752598	322.9	256.131	0.877725	0.580025	0.641192	0.925172	423.414	230.433	319.889	213.991	388.594	249.16	321.392	169.251
Gtse1	G2 and S phase-expressed protein 1	NM_001168672	0.760476	0.802419	614.417	550.957	0.374215	0.395078	1.14674	1.20976	682.885	526.863	661.823	503.282	859.659	388.261	725.193	313.53
C920006O11Rik		NR_040401	0.762556	0.648706	22.1925	18.9988	1.13956	0.605599	0.385552	0.691813	27.1089	12.3047	18.1254	11.912	27.9564	21.4002	28.3851	17.5725
Bmper	BMP-binding endothelial regulator protein	NM_028472	0.763285	0.786688	334.927	333.711	0.424265	0.339904	1.1023	1.23347	387.269	288.6	385.533	304.607	452.894	210.945	452.33	192.373
Zfp874a	zinc finger protein 874	NM_177712	0.766155	0.625628	173.586	213.651	0.846886	0.739425	0.685423	0.511831	223.325	124.165	276.29	165.492	213.866	132.987	242.647	170.176
Mapk13	mitogen-activated protein kinase 13	NM_011950	0.767598	0.766095	100.769	82.2617	0.571958	0.536076	0.963237	0.996114	98.1082	65.9977	83.2789	57.4328	157.954	81.0152	125.444	62.8911
Tmtc3	transmembrane and TPR repeat-containing protein	NM_001033332	0.777401	0.771768	1493.9	1642.72	0.624434	0.531037	0.930367	1.0125	2053.82	1332.26	2177.99	1507.29	1698.35	891.167	1929.27	956.314
2610019F03Rik	hypothetical protein LOC72148,	NM_173744	0.779013	0.596752	21.2559	24.8472	0.898552	0.125498	0.659475	1.06801	27.1089	14.5419	26.4533	24.2494	26.5586	16.8145	32.9633	15.7228
Cmya5	cardiomyopathy-associated protein 5,	NM_023821	0.779706	0.642737	50.8106	17.0916	0.847132	0.249304	0.712281	1.03617	68.4176	38.0326	15.676	13.1883	60.1063	36.6861	26.5538	12.9482
Aldh4a1	delta-1-pyrroline-5-carboxylate dehydrogenase,	NM_175438	0.780863	0.757744	399.529	406.499	0.530512	0.534894	1.03121	0.980595	487.959	337.819	486.937	336.089	518.591	253.746	532.907	270.062
Fst	follistatin,	NM_008046	0.782818	0.973258	198.325	191.324	0.997221	0.834438	0.568416	1.11208	247.852	124.165	265.513	148.9	251.608	169.673	239.9	110.984
Procr	endothelial protein C receptor	NM_011171	0.782881	0.588497	143.145	57.4947	0.593697	0.288748	0.972065	0.888247	175.562	116.335	59.7649	48.9243	185.91	94.7725	78.7457	42.544
Fbxw9	F-box and WD-40 domain protein 9,	NM_026791	0.788964	0.973181	454.692	467.647	0.733422	0.80023	0.844507	1.14613	548.632	329.988	603.038	346.299	603.858	336.289	634.544	286.709
Aen	apoptosis-enhancing nuclease isoform 1	NM_026531	0.792147	0.805304	1086.64	663.037	0.501012	0.529616	1.08328	1.08099	1287.03	909.426	845.036	585.39	1460.72	689.393	829.577	392.144
Polk	DNA polymerase kappa,	NM_012048	0.794949	0.698757	596.097	357.136	0.47669	0.55795	1.11321	0.839565	748.721	538.049	483.508	328.431	750.629	346.99	395.56	221.044
Btg2	protein BTG2	NM_007570	0.79612	0.696746	1699.85	2429.23	0.586511	0.434595	1.00573	0.958898	2108.04	1403.85	3190.56	2360.7	2194.58	1092.94	2750.61	1415.05
Gabra4	gamma-aminobutyric acid receptor subunit alpha-4,	NM_010251	0.797892	0.59771	32.5977	45.2974	0.451787	0.424001	1.144	0.77142	41.3087	30.2023	62.2143	46.3717	40.5368	18.3431	45.7824	26.8212
Cd55	complement decay-accelerating factor,,	NM_010016	0.806059	1.03893	277.87	242.373	1.4001	1.58804	0.212016	0.489819	339.506	128.64	328.707	109.335	345.262	298.075	310.405	221.044
Ephx1	epoxide hydrolase 1,	NM_010145	0.80885	0.943149	1761.74	1578.88	0.644525	0.670637	0.973174	1.21566	2002.18	1280.8	1919.82	1206.09	2493.71	1270.26	2229.6	960.014
Btbd19	Mus musculus adult male urinary bladder cDNA, RIKEN full-length enriched library, clone:9530048O09 product:unclassifiable, full insert sequence.	NR_024078	0.81148	0.799919	203.595	127.273	0.779462	0.386487	0.843498	1.21335	228.489	133.114	156.27	119.545	290.747	162.03	162.985	70.29
Pbp2	phosphatidylethanolamine-binding protein 2	NM_029595	0.813318	0.824866	27.3201	26.7798	-0.191875	-0.161784	1.81851	1.81152	28.3998	32.4395	28.9027	32.3326	37.7411	10.7001	35.7103	10.1736
Homer3	homer protein homolog 3 isoform 1	NM_001146153	0.81466	0.608724	522.725	326.075	0.80057	0.41521	0.828751	0.802237	627.376	360.191	362.508	271.849	705.899	397.433	425.776	244.165
Wdfy1	WD repeat and FYVE domain containing 1 isoform,	NM_001111279	0.814854	0.755206	463.199	289.814	1.29576	0.937441	0.333951	0.572971	862.32	351.242	466.852	243.771	356.444	282.789	268.285	180.349
Phlda3	pleckstrin homology-like domain family A member	NM_013750	0.820758	1.08602	2003.82	2204.88	0.609753	0.641406	1.03176	1.53063	2171.29	1422.87	2533.64	1624.29	2968.97	1452.16	3462.98	1198.63
Adora2b	adenosine receptor A2b	NM_007413	0.820861	0.946237	148.698	214.906	0.419668	0.208854	1.22205	1.68362	197.507	147.656	264.533	228.881	174.728	74.9008	279.273	86.9376
Kank3	KN motif and ankyrin repeat domain-containing,	NM_030697	0.821037	0.649628	96.0701	89.5147	0.85053	0.408039	0.791544	0.891217	96.8173	53.693	85.2384	64.2397	148.169	85.6009	135.516	73.0646
Kcnd2	potassium voltage-gated channel subfamily D	NM_019697	0.825551	0.982574	46.2056	47.1489	0.69766	1.32425	0.953441	0.640896	67.1267	41.3884	67.113	26.802	50.3215	25.986	57.6858	36.9947
Sdpr	serum deprivation-response protein	NM_138741	0.831059	0.825619	1789.29	1737.97	0.521206	0.422717	1.14091	1.22852	2260.36	1575	2185.83	1630.67	2285.44	1036.38	2197.55	937.817
Htr2a	5-hydroxytryptamine receptor 2A	NM_172812	0.8311	0.961614	235.505	327.55	0.548861	0.314341	1.11334	1.60889	324.015	221.484	443.828	356.935	271.177	125.344	383.656	125.782
Angptl4	angiopoietin-related protein 4	NM_020581	0.838146	1.16262	320.97	309.982	1.4024	1.4126	0.273893	0.912652	345.961	130.877	370.346	139.115	441.711	365.333	477.053	253.414
Tnfrsf10b	tumor necrosis factor receptor superfamily,	NM_020275	0.840053	0.829606	738.272	766.155	0.641833	0.617567	1.03827	1.04164	932.028	597.335	969.955	632.187	957.507	466.219	984.321	478.157
Negr1	neuronal growth regulator 1 isoform b	NM_177274	0.842193	0.603011	31.325	27.6671	1.10714	0.65488	0.577248	0.551142	36.1451	16.7791	32.8217	20.846	43.3324	29.0432	33.879	23.1217
Scara5	scavenger receptor class A member 5 isoform 2	NM_001168318	0.84285	0.606487	46.0359	34.213	2.63963	2.24789	-0.953934	-1.03492	34.8542	5.59303	32.3318	6.80686	48.9237	94.7725	32.0477	65.6657
Gm13152	hypothetical protein LOC195531	NM_001039209	0.844305	0.611192	33.5012	41.0227	0.554597	0.6396	1.13401	0.582785	36.1451	24.6093	45.0686	28.9291	50.3215	22.9288	54.0232	36.0699
4930429B21Rik	SubName: Full=Putative uncharacterized protein; SubName: Full=RIKEN cDNA 4930429B21;	NR_027966	0.844835	0.74225	61.9905	58.807	0.614332	0.650959	1.07534	0.833541	83.9084	54.8116	80.8296	51.4768	74.0845	35.1575	65.9266	36.9947
Lrrc7	leucine-rich repeat-containing protein 7,	NM_001081358	0.853822	0.742416	61.4802	47.7112	0.749201	0.816477	0.958442	0.668354	86.4901	51.4558	63.6839	36.1614	71.2888	36.6861	55.8545	35.145
Trim11	E3 ubiquitin-protein ligase TRIM11,	NM_053168	0.858589	0.716214	408.554	225.373	0.702529	0.581488	1.01465	0.85094	466.014	286.363	269.922	180.382	589.88	291.96	290.26	160.927
Cxcl15	C-X-C motif chemokine 15 precursor	NM_011339	0.862813	0.826857	31.9857	18.6256	2.15421	1.78846	-0.428581	-0.13475	34.8542	7.83024	23.5141	6.80686	36.3433	48.9148	21.0599	23.1217
Zfp365	protein ZNF365,	NM_178679	0.869812	0.898165	386.468	396.546	0.751728	0.596864	0.987897	1.19947	529.268	314.328	507.022	335.238	466.872	235.403	518.257	225.668
Nipal4	magnesium transporter NIPA4	NM_172524	0.870088	0.685783	109.432	98.6868	0.561769	0.231299	1.17841	1.14027	141.999	96.2	128.348	109.335	138.384	61.1435	108.046	49.018
Agtr2	type-2 angiotensin II receptor	NM_007429	0.873298	1.05437	492.202	403.193	1.54949	1.58403	0.197107	0.524703	628.667	214.772	559.928	186.763	601.063	524.306	510.932	355.15
Slc2a9	solute carrier family 2, member 9 isoform 4	NM_145559	0.873752	1.45088	19.8581	19.2768	1.3911	1.33126	0.356406	1.57051	32.2724	12.3047	28.9027	11.4866	19.5695	15.2859	27.4694	9.24869
Zfp52	zinc finger protein 52	NM_144515	0.876599	0.749203	318.245	371.443	0.639859	0.512862	1.11334	0.985545	413.087	265.109	461.953	323.751	406.766	188.016	465.149	234.917
Cdc42bpg	serine/threonine-protein kinase MRCK gamma	NM_001033342	0.878906	0.672237	612.062	157.867	0.767453	0.916787	0.990358	0.427687	725.485	426.189	207.218	109.761	862.455	434.119	180.383	134.106
Cdkl2	cyclin-dependent kinase-like 2 isoform 1,	NM_016912	0.879331	0.795138	56.4889	37.3483	0.767389	0.65918	0.991273	0.931097	76.163	44.7442	47.0281	29.78	69.891	35.1575	47.6137	24.9715
Rbp4	retinol-binding protein 4 isoform 1	NM_001159487	0.882118	1.47546	25.6484	22.6508	0.506234	0.539103	1.258	2.41181	20.6544	14.5419	25.9634	17.868	47.5259	19.8716	39.3729	7.39895
Cdh13	cadherin-13 precursor,	NM_019707	0.883896	0.853276	138.966	62.4699	1.12575	1.15026	0.642038	0.556293	134.253	61.5233	65.1535	29.3546	219.458	140.63	92.4804	62.8911
Ak1	adenylate kinase isoenzyme 1 isoform 2	NM_001198792	0.885071	0.862439	1403.19	1054.04	0.477663	0.527879	1.29248	1.197	1643.31	1180.13	1299.15	901.058	1980.71	808.623	1403.69	612.263
Efemp1	EGF-containing fibulin-like extracellular matrix	NM_146015	0.887119	0.941714	583.133	489.145	1.29348	1.12538	0.48076	0.758051	707.412	288.6	616.264	282.485	778.586	557.935	664.76	393.069
9030617O03Rik	hypothetical protein LOC217830 precursor,	NM_145448	0.8977	0.849793	426.634	469.348	0.577971	0.551192	1.21743	1.14839	489.25	327.751	553.56	377.78	622.03	267.503	651.941	294.108
Ptgs2	prostaglandin G/H synthase 2	NM_011198	0.903171	0.924608	1642.49	1819.35	0.668952	0.629207	1.13739	1.22001	2537.9	1596.25	2925.54	1891.46	1674.59	761.237	1721.42	738.97
Man1a	mannosyl-oligosaccharide 1,2-alpha-mannosidase,	NM_008548	0.907642	0.831673	752.771	902.016	0.887081	0.676715	0.928204	0.986632	957.846	517.914	1094.87	684.94	1006.43	528.892	1215.06	613.188
Fas	tumor necrosis factor receptor superfamily	NM_007987	0.908216	1.11126	154.268	124.634	0.870492	0.775639	0.945941	1.44688	182.017	99.5558	164.598	96.1468	220.856	114.644	173.973	63.8159
Sema3d	semaphorin-3D precursor,	NM_028882	0.91034	0.848134	69.9995	75.1233	2.12867	1.32168	-0.307991	0.374587	92.9446	21.2535	87.198	34.8851	74.0845	91.7153	100.721	77.689
Epha2	ephrin type-A receptor 2 precursor	NM_010139	0.911755	0.727228	397.815	292.654	0.52485	0.513766	1.29866	0.94069	495.705	344.53	377.205	264.191	533.967	217.06	347.946	181.274
Mmp15	matrix metalloproteinase-15 precursor	NM_008609	0.91492	1.16672	40.722	17.9098	0.270804	1.1255	1.55903	1.20794	29.6906	24.6093	17.6355	8.08314	81.0736	27.5146	32.0477	13.873
Pisd-ps1		NR_003517	0.91583	1.06472	799.711	647.645	1.36312	1.36539	0.468541	0.764045	1306.39	507.847	1139.94	442.446	803.747	580.864	634.544	373.647
C130083M11Rik		NR_040717	0.925394	1.00552	68.2529	54.7075	1.06727	0.724333	0.783516	1.28671	89.0719	42.507	80.8296	48.9243	89.4605	51.972	63.1797	25.8963
Trp53inp1	tumor protein p53-inducible nuclear protein 1	NM_021897	0.932042	0.840038	2974.45	2474.76	0.746429	0.668442	1.11765	1.01163	3954.02	2356.9	3261.11	2051.84	3824.44	1762.46	3065.59	1520.48
Mmp3	stromelysin-1 preproprotein	NM_010809	0.934753	1.11737	404.174	405.781	1.35642	1.5219	0.513085	0.712835	458.269	178.977	499.674	174	575.902	403.547	589.677	359.774
Grb14	growth factor receptor-bound protein 14	NM_016719	0.938683	1.04223	866.388	196.952	0.457618	0.787145	1.41975	1.29731	1043.05	759.533	267.962	155.281	1210.51	452.462	259.128	105.435
R74862	Mus musculus 12 days embryo embryonic body between diaphragm region and neck cDNA, RIKEN full-length enriched library, clone:9430050L03 product:unclassifiable, full insert sequence.	NR_015529	0.945097	0.709263	36.2984	40.8062	0.858751	0.2035	1.03144	1.21503	42.5996	23.4907	39.68	34.4597	53.1172	25.986	62.2641	26.8212
9930013L23Rik	KIAA1199 homolog precursor,	NM_030728	0.945502	0.729898	1034.9	206.837	0.770997	0.583997	1.12001	0.875799	1343.82	787.498	249.347	166.343	1375.46	632.836	266.454	145.204
Grem1	gremlin-1 precursor	NM_011824	0.945559	0.749836	450.185	299.426	0.775517	0.718838	1.1156	0.780834	574.449	335.582	396.31	240.793	609.45	281.26	354.356	206.246
Trim7	tripartite motif-containing protein 7	NM_053166	0.958649	1.75998	107.284	68.2464	1.09976	1.26693	0.81754	2.25302	134.253	62.6419	91.117	37.8631	148.169	84.0724	119.034	24.9715
2200002D01Rik	HAI-2 related small protein	NM_028179	0.960543	0.909306	33.6887	39.7783	0.541093	0.709686	1.37999	1.10893	37.436	25.7279	48.0079	29.3546	51.7193	19.8716	55.8545	25.8963
Abca6	ATP-binding cassette sub-family A member 6	NM_001166556	0.960595	1.05885	19.0704	21.8666	0.124212	0.177965	1.79698	1.93974	21.9453	20.1349	27.4331	24.2494	26.5586	7.64294	28.3851	7.39895
Il1rl1	interleukin-1 receptor-like 1 isoform b,	NM_010743	0.966945	0.954231	2412.59	2242.82	1.0926	1.03566	0.841294	0.872797	3074.92	1441.88	3009.8	1468.15	3294.66	1838.89	2906.27	1587.07
Slitrk6	SLIT and NTRK-like protein 6 precursor	NM_175499	0.97086	0.681659	68.231	77.1044	1.0942	0.920566	0.84752	0.442751	95.5264	44.7442	117.57	62.1126	85.267	47.3862	74.1675	54.5672
Ccng1	cyclin-G1	NM_009831	0.972592	0.889595	8187.6	7729.45	0.620885	0.602153	1.3243	1.17704	11260.5	7322.39	10536.7	6941.29	10124.4	4043.12	9318.55	4121.21
Pmaip1	phorbol-12-myristate-13-acetate-induced protein	NM_021451	0.973427	1.05523	1075.78	889.397	0.495472	0.437755	1.45138	1.6727	1458.71	1034.71	1186.48	875.957	1325.13	484.562	1138.15	356.999
Ereg	proepiregulin preproprotein	NM_007950	0.97376	1.04482	201.571	209.004	1.24849	1.2076	0.699026	0.88204	316.27	133.114	344.873	149.325	220.856	136.044	221.587	120.233
Pcdh17	protocadherin 17 precursor,	NM_001013753	0.985929	0.881202	28.3195	28.9394	1.74724	1.82125	0.224616	-0.0588496	41.3087	12.3047	43.599	12.3374	32.1499	27.5146	29.3007	30.5207
Arap2	arf-GAP with Rho-GAP domain, ANK repeat and PH	NM_178407	0.987181	0.989011	290.708	360.401	0.781455	0.637521	1.19291	1.3405	455.687	265.109	499.674	321.199	307.52	134.516	445.005	175.725
Rgs16	regulator of G-protein signaling 16	NM_011267	0.992095	0.908076	302.473	223.519	0.479885	0.514349	1.5043	1.3018	404.051	289.719	333.606	233.56	381.605	134.516	232.575	94.3366
Krt19	keratin, type I cytoskeletal 19	NM_008471	0.992272	0.867944	54.4801	74.0362	0.419668	0.553308	1.56488	1.18258	65.8358	49.2186	102.384	69.7703	76.8801	25.986	86.0709	37.9196
C630043F03Rik	Mus musculus adult male hypothalamus cDNA, RIKEN full-length enriched library, clone:A230098M10 product:unclassifiable, full insert sequence.	NR_027923	0.994324	0.804051	64.7214	75.8104	1.49618	1.01622	0.492467	0.591881	85.1993	30.2023	98.955	48.9243	83.8692	59.6149	93.3961	61.9662
Icam1	intercellular adhesion molecule 1 precursor	NM_010493	0.997579	0.819844	175.182	149.382	1.16768	1.08206	0.827477	0.557626	188.471	83.8954	172.926	81.6823	273.973	154.387	204.189	138.73
Eda2r	tumor necrosis factor receptor superfamily	NM_001161433	1.00165	1.05215	1045.19	1316.44	0.716754	0.678428	1.28654	1.42588	1478.08	899.358	1891.41	1181.84	1279.01	524.306	1597.81	594.69
Inhbb	inhibin beta B chain precursor	NM_008381	1.00172	1.0982	668.482	421.013	0.243262	0.376288	1.76018	1.82012	773.248	653.265	525.147	404.582	963.098	284.317	587.846	166.476
Sync	syncoilin,	NM_023485	1.00848	0.884898	73.8985	59.5659	0.976061	0.497948	1.0409	1.27185	96.8173	49.2186	63.6839	45.0954	100.643	48.9148	91.5648	37.9196
AI414108	Mus musculus adult male urinary bladder cDNA, RIKEN full-length enriched library, clone:9530025K22 product:Warning: possibly chimeric clone, full insert sequence.	NR_027907	1.01453	1.00974	80.5822	31.9352	0.714469	0.42251	1.31459	1.59698	117.472	71.5907	34.7812	25.9511	95.0518	38.2147	50.3606	16.6476
H2afj	histone H2A.J	NM_177688	1.02116	1.2927	383.766	333.029	0.968063	0.609842	1.07426	1.97556	538.304	275.177	405.128	265.467	489.237	232.345	527.413	134.106
Nmnat2	nicotinamide mononucleotide adenylyltransferase	NM_175460	1.02482	0.846719	30.922	26.856	1.5937	1.1577	0.455941	0.535742	43.8905	14.5419	30.3723	13.6137	37.7411	27.5146	37.5416	25.8963
Penk	proenkephalin-A,	NM_001002927	1.02957	1.27152	247.361	128.251	2.34183	2.47913	-0.282701	0.0639001	158.78	31.3209	90.1372	16.1663	360.638	438.705	207.852	198.847
Dapk1	death-associated protein kinase 1	NM_029653	1.03436	0.939153	455.838	437.096	1.1709	1.04328	0.897821	0.835029	617.049	274.058	617.244	299.502	606.654	325.589	532.907	298.733
Pamr1	inactive serine protease PAMR1 precursor,	NM_173749	1.03815	1.31373	65.417	54.5347	1.06331	1.05695	1.013	1.57051	86.4901	41.3884	77.8903	37.4377	89.4605	44.3291	76.9144	25.8963
Ptp4a3	protein tyrosine phosphatase type IVA 3 isoform,	NM_008975	1.0394	1.21151	612.822	488.771	0.737189	0.738798	1.34161	1.68422	704.83	422.833	608.426	364.592	949.12	374.504	749	233.067
Hmgcll1	probable 3-hydroxymethyl-3-methylglutaryl-CoA,	NM_173731	1.04749	0.813775	43.9828	44.054	0.756871	0.478507	1.3381	1.14904	52.9268	31.3209	59.275	42.5428	65.6975	25.986	51.2763	23.1217
Slc19a2	thiamine transporter 1,	NM_054087	1.07013	0.951539	705.982	557.647	0.903145	0.706669	1.23711	1.19641	937.192	501.135	705.422	432.235	972.883	412.719	760.903	332.028
Serpine2	glia-derived nexin precursor,	NM_009255	1.07164	1.05841	2312.75	750.989	0.853648	0.852274	1.28963	1.26454	2914.85	1613.03	1007.68	558.162	3351.97	1371.14	1015.45	422.665
Dcxr	L-xylulose reductase	NM_026428	1.09051	1.44466	253.942	300.106	0.867404	1.01034	1.31362	1.87898	277.543	152.13	345.363	171.448	417.948	168.145	537.485	146.129
Slc16a12	monocarboxylate transporter 12	NM_172838	1.09379	1.30918	31.9322	34.9193	1.41613	1.93622	0.771443	0.682152	47.7632	17.8977	55.356	14.4646	39.139	22.9288	43.0354	26.8212
Lif	leukemia inhibitory factor isoform a	NM_008501	1.0951	0.709631	287.65	158.662	0.862584	0.389324	1.32762	1.02994	416.96	229.314	206.728	157.834	360.638	143.687	181.298	88.7874
Cdkn1a	cyclin-dependent kinase inhibitor 1	NM_001111099	1.1145	1.27659	4816.94	3861.08	0.618245	0.699653	1.61076	1.85352	5903.28	3845.76	5119.21	3152	7170.82	2347.91	5618.42	1554.7
Cox6b2	cytochrome c oxidase subunit 6B2 isoform 2	NM_183406	1.13132	1.20525	125.012	141.907	0.593697	0.403904	1.66894	2.00661	131.672	87.2512	143.534	108.484	213.866	67.2579	252.719	62.8911
Sprr2k	small proline-rich protein 2K	NM_011477	1.13977	1.2013	34.4073	27.8839	0.152226	0.658066	2.12732	1.74454	33.5633	30.2023	36.2508	22.9731	60.1063	13.7573	40.2885	12.0233
Krt20	keratin, type I cytoskeletal 20	NM_023256	1.14355	0.743164	33.774	36.7356	0.0941993	-0.0517567	2.19291	1.53809	47.7632	44.7442	45.5585	47.2226	34.9455	7.64294	40.2885	13.873
Anxa8	annexin A8,	NM_013473	1.15035	1.59452	201.728	217.846	1.61193	2.00489	0.688776	1.18415	253.016	82.7768	295.395	73.5991	290.747	180.373	348.862	153.528
Mcpt8	mast cell protease 8 precursor	NM_008572	1.15151	1.77551	47.5291	54.1207	0.0585754	0.964562	2.24444	2.58645	47.7632	45.8628	78.8701	40.4157	79.6758	16.8145	83.324	13.873
Gzme	granzyme E precursor	NM_010373	1.1793	0.822746	23.5236	24.2101	0.317705	0.312025	2.0409	1.33347	34.8542	27.9651	33.8015	27.2274	25.1608	6.11435	25.6381	10.1736
Col10a1	collagen alpha-1(X) chain precursor	NM_009925	1.22651	0.975446	201.076	196.722	0.663881	0.797681	1.78914	1.15321	209.125	131.995	230.732	132.734	359.24	103.944	292.092	131.331
Crip2	cysteine-rich protein 2	NM_024223	1.23818	1.46939	378.238	347.961	0.682544	0.640564	1.79381	2.29821	427.287	266.228	431.091	276.529	636.008	183.431	568.617	115.609
9230114K14Rik	Mus musculus 9 days embryo whole body cDNA, RIKEN full-length enriched library, clone:D030041E15 product:unclassifiable, full insert sequence.	NR_015537	1.26063	1.26986	122.085	125.631	1.06532	1.01652	1.45594	1.5232	175.562	83.8954	187.623	92.7434	167.738	61.1435	164.817	57.3419
Rgs5	regulator of G-protein signaling 5	NM_009063	1.27199	0.809291	25.1918	30.1355	1.08803	0.481034	1.45594	1.13755	45.1814	21.2535	39.1901	28.0783	25.1608	9.17153	36.6259	16.6476
Lrdd	leucine-rich repeat and death domain-containing,	NM_022654	1.28455	1.33098	236.333	139.508	0.952699	1.04838	1.61641	1.61358	274.961	142.063	181.254	87.6383	398.379	129.93	217.924	71.2149
Sncg	gamma-synuclein	NM_011430	1.28475	1.3173	45.8924	46.3543	1.20667	0.584929	1.36283	2.04967	67.1267	29.0837	48.4977	32.3326	62.9019	24.4574	84.2396	20.3471
Mdm2	E3 ubiquitin-protein ligase Mdm2	NM_010786	1.28624	1.32563	2188.94	1868.02	1.01295	0.984916	1.55953	1.66634	3018.12	1495.57	2760.94	1394.98	3167.46	1074.6	2521.69	794.462
Rprm	protein reprimo	NM_023396	1.3159	1.23648	68.6334	40.946	1.57441	1.10494	1.05739	1.36801	103.272	34.6768	48.4977	22.5477	92.2561	44.3291	66.8423	25.8963
Igsf9b	immunoglobulin superfamily, member 9B isoform 1	NM_001129787	1.31601	0.731305	47.9944	35.7063	0.969635	0.824989	1.66239	0.637621	72.2903	36.914	48.9876	27.6529	62.9019	19.8716	40.2885	25.8963
Mab21l3	hypothetical protein LOC242125	NM_172295	1.32365	0.729372	34.5462	25.1489	1.86379	0.688927	0.783516	0.769816	52.9268	14.5419	34.2913	21.2714	44.7302	25.986	28.3851	16.6476
Hist2h3c1	histone H3.2,	NM_178216	1.32556	-1.06351	25.9062	477.562	1.04318	-1.31258	1.60794	-0.814431	32.2724	15.6605	304.703	756.837	41.9346	13.7573	307.658	541.048
Ano1	anoctamin-1,	NM_178642	1.38762	1.01734	96.3737	56.8506	1.6026	0.933661	1.17263	1.10102	129.09	42.507	69.0725	36.1614	148.169	65.7293	83.324	38.8445
Serpinb9b	serine (or cysteine) proteinase inhibitor, clade	NM_011452	1.41519	0.944884	42.405	56.0154	0.444834	0.343508	2.38555	1.54626	59.3813	43.6256	84.7486	66.7923	55.9128	10.7001	54.0232	18.4974
Prrg4	transmembrane gamma-carboxyglutamic acid protein,	NM_178695	1.5115	1.05933	144.4	50.0465	0.996751	0.811183	2.02626	1.30747	214.289	107.386	78.3802	44.67	205.48	50.4434	54.9389	22.1968
Fam124a		NM_001243857	1.51204	0.805501	37.3277	22.8447	2.41613	0.750988	0.607945	0.860014	47.7632	8.94884	27.9229	16.5917	55.9128	36.6861	30.2164	16.6476
Cd80	T-lymphocyte activation antigen CD80 precursor,	NM_009855	1.5473	1.5178	200.315	157.094	0.823345	0.831225	2.27126	2.20438	267.216	151.012	209.667	117.844	317.305	65.7293	247.225	53.6424
Tbc1d2	TBC1 domain family, member 2	NM_198664	1.56775	1.28891	184.743	138.622	1.07384	1.07381	2.06166	1.50401	254.307	120.809	197.91	94.0197	293.542	70.3151	194.117	68.4403
Ano3	anoctamin-3 isoform 1	NM_001081556	1.57937	1.64772	212.103	303.897	1.38828	1.2755	1.77045	2.01993	360.16	137.588	483.018	199.526	271.177	79.4866	427.608	105.435
Angptl7	angiopoietin-related protein 7 precursor	NM_001039554	1.65304	1.66283	206.691	145.666	1.80707	1.873	1.49901	1.45267	242.689	69.3535	180.764	49.3497	380.207	134.516	258.213	94.3366
Ptprv	receptor-type tyrosine-protein phosphatase V	NM_007955	1.73178	1.16861	320.818	42.029	1.61731	1.0842	1.84626	1.25302	422.124	137.588	56.8256	26.802	566.117	157.445	59.5171	24.9715
Olr1	oxidized low-density lipoprotein receptor 1	NM_138648	1.7769	1.09379	19.6787	23.1268	1.46043	1.13791	2.09337	1.04967	40.0178	14.5419	42.1293	19.1443	19.5695	4.58576	21.0599	10.1736
Plin4	perilipin-4	NM_020568	1.7844	1.09409	19.9483	35.6596	2.40831	1.73551	1.16049	0.452671	29.6906	5.59303	52.4167	15.7409	30.752	13.7573	43.0354	31.4455
Celf5	CUG-BP- and ETR-3-like factor 5,	NM_176954	1.78604	1.52063	79.3766	29.0879	1.26253	1.68893	2.30955	1.35233	101.981	42.507	41.1496	12.7629	143.975	29.0432	44.8667	17.5725
Cpz	carboxypeptidase Z precursor	NM_153107	1.93728	0.98553	31.7802	23.7453	2.46301	1.03132	1.41155	0.939741	55.5086	10.0674	34.7812	17.0171	44.7302	16.8145	28.3851	14.7979
Anks1b	ankyrin repeat and sterile alpha motif	NM_181398	2.01247	1.41827	35.0216	44.5776	1.65146	0.681079	2.37348	2.15547	63.254	20.1349	53.8864	33.6089	47.5259	9.17153	74.1675	16.6476
Perp	p53 apoptosis effector related to PMP-22	NM_022032	2.12533	1.43248	56.6453	73.889	1.95084	1.32839	2.29982	1.53656	86.4901	22.3721	100.425	39.9903	97.8474	19.8716	115.372	39.7693
